# Supplementary material for: Selective sweep for an enhancer involucrin allele identifies skin barrier adaptation out of Africa
Source: Nat Commun. 2021 May 7;12:2557. doi: 10.1038/s41467-021-22821-w (PMC8105351; doi:10.1038/s41467-021-22821-w)
Supplement: Supplementary file 4 — Supplementary Data 1 [file 41467_2021_22821_MOESM4_ESM.xlsx]

## Sheet: Suppl Data 1
Supplementary Data 1. SNPs in clusters with high CMS scores (>2) for each population. SNPs with FDR (Benjamini-Hochberg) <0.05 are bolded and red highlighted.
Population	SNP ID	Position (hg19)	CMS Pop	CMS GN	P value	FDR
CEU	rs3007674	152002984	5.17558	3.88257	5.16797e-05	0.0128209
CEU	rs41266112	152185762	1.05571	2.68957	0.00357722	0.183668
CEU	rs11204967	152249720	-1.25236	2.02122	0.0216286	0.474438
CEU	rs3126097	152311026	-0.842058	2.14003	0.0161762	0.41164
CEU	rs6671146	152354472	-1.08489	2.06971	0.0192397	0.44933
CEU	rs11204995	152359168	-0.83095	2.14325	0.0160467	0.410068
CEU	rs1923506	152359700	-1.0276	2.0863	0.0184756	0.440571
CEU	rs1923504	152360184	0.0288059	2.39221	0.0083737	0.292415
CEU	rs1199156	152459747	-1.21268	2.03271	0.0210411	0.468125
CEU	rs1538084	152496012	-0.812279	2.14865	0.015831	0.407727
CEU	rs6662637	152510348	-0.900912	2.12299	0.0168775	0.420834
CEU	rs7529535	152605607	0.919921	2.65025	0.00402162	0.19624
CEU	rs7545817	152607331	-0.43042	2.25923	0.0119346	0.351639
CEU	rs10888505	152625148	-0.295009	2.29844	0.0107684	0.333721
CEU	rs10888507	152626270	-0.295009	2.29844	0.0107684	0.333721
CEU	rs1332497	152632433	-0.295009	2.29844	0.0107684	0.333721
CEU	rs11205062	152635201	0.940826	2.6563	0.00395014	0.194242
CEU	rs1855080	152637150	-0.874354	2.13068	0.0165579	0.416483
CEU	rs11205065	152643998	-1.31044	2.0044	0.0225137	0.483906
CEU	rs1412547	152649574	0.904393	2.64575	0.00407547	0.197633
CEU	rs1412546	152649645	0.384145	2.4951	0.00629603	0.251149
CEU	rs16834535	152761091	-1.07084	2.07378	0.0190498	0.447277
CEU	rs1831639	152761454	-0.0854106	2.35913	0.00915885	0.306688
CEU	rs4845485	152766239	-0.0330024	2.37431	0.00879092	0.299939
CEU	rs7517755	152796449	-0.747315	2.16746	0.0150998	0.397571
CEU	rs12022319	152847892	5.10935	3.86339	5.59e-05	0.0134997
CEU	rs4845490	152849299	8.17243	4.75037	1.02e-06	0.000749027
CEU	rs4845491	152849569	6.96875	4.40182	5.37e-06	0.00254779
CEU	rs3737861	152850938	4.32867	3.63733	0.000137741	0.0247672
CEU	rs16834728	152853137	3.1848	3.30609	0.000473032	0.0550552
CEU	rs4845327	152879512	1.7071	2.87819	0.0019998	0.132348
CEU	rs1854779	152880672	1.98706	2.95926	0.00154188	0.1136
CEU	rs7528862	152881689	1.98706	2.95926	0.00154188	0.1136
CEU	rs7539232	152881802	1.98706	2.95926	0.00154188	0.1136
CEU	rs11205132	152882135	1.98706	2.95926	0.00154188	0.1136
CEU	rs2229496	152882610	1.98706	2.95926	0.00154188	0.1136
CEU	rs7535306	152883680	1.98706	2.95926	0.00154188	0.1136
CEU	rs7545520	152883711	1.98706	2.95926	0.00154188	0.1136
CEU	rs3820136	152884438	-0.614434	2.20594	0.013694	0.377701
CEU	rs2068678	152906956	-0.802543	2.15147	0.0157195	0.406106
CEU	rs11581802	152936164	-0.732241	2.17183	0.0149343	0.395646
CEU	rs635505	153070981	-0.183473	2.33074	0.00988362	0.318853
CEU	rs310130	153075206	-0.366151	2.27784	0.0113681	0.342896
CEU	rs55780839	153075561	1.22452	2.73845	0.00308646	0.169416
CEU	rs310128	153078677	0.483971	2.52401	0.00580123	0.240206
CEU	rs2018193	153079072	-0.517704	2.23395	0.0127431	0.363821
CEU	rs3006415	153392042	-1.2772	2.01403	0.0220034	0.478042
CEU	rs3006416	153392302	-0.805984	2.15048	0.0157588	0.406655
CEU	rs3014817	153393318	-0.696937	2.18205	0.0145529	0.390334
CEU	rs3006423	153401664	-0.715339	2.17672	0.0147506	0.393247
CEU	rs6660055	153467074	-1.17065	2.04488	0.0204335	0.461713
CEU	rs16835366	153468106	-0.505511	2.23748	0.0126274	0.361911
CEU	rs4845550	153472556	-0.901939	2.12269	0.01689	0.421023
CEU	rs28410699	153482272	1.09984	2.70235	0.00344257	0.180052
CEU	rs6587745	153485284	1.97006	2.95434	0.00156669	0.114763
CEU	rs6587746	153485359	1.97006	2.95434	0.00156669	0.114763
CEU	rs16835393	153487225	2.46039	3.09633	0.000979675	0.0867075
CEU	rs4845554	153492017	2.46039	3.09633	0.000979675	0.0867075
CEU	rs7518306	153496247	-0.153703	2.33936	0.00965847	0.314832
CEU	rs1810765	153515120	-0.854823	2.13633	0.0163262	0.413534
CEU	rs28857273	153560040	-1.13735	2.05452	0.0199626	0.457378
CEU	rs2026564	153565636	-0.50724	2.23698	0.0126437	0.362184
CEU	rs28737329	153571023	1.84667	2.91861	0.00175798	0.122607
JPT/CHB	rs74127901	152195579	1.6465	2.84299	0.00223465	0.143646
JPT/CHB	rs12748016	152197235	1.0475	2.67058	0.00378605	0.191743
JPT/CHB	rs7534716	152198654	-0.737476	2.15681	0.0155103	0.396058
JPT/CHB	rs4845750	152201217	-0.640821	2.18463	0.0144581	0.38344
JPT/CHB	rs72696975	152206090	3.1929	3.28809	0.000504355	0.0602375
JPT/CHB	rs1969019	152211502	-0.122321	2.33387	0.00980134	0.316751
JPT/CHB	rs4511111	152211624	5.2342	3.87563	5.31742e-05	0.0147957
JPT/CHB	rs991231	152211898	2.24671	3.01575	0.00128174	0.104229
JPT/CHB	rs6675889	152213066	-0.122321	2.33387	0.00980134	0.316751
JPT/CHB	rs2338430	152214420	-1.24024	2.0121	0.0221048	0.466963
JPT/CHB	rs6666382	152217226	-0.611504	2.19307	0.0141513	0.379466
JPT/CHB	rs11204947	152218257	-0.611504	2.19307	0.0141513	0.379466
JPT/CHB	rs11204948	152218473	0.699411	2.57039	0.00507926	0.224747
JPT/CHB	rs11204949	152219797	1.69308	2.85639	0.00214242	0.140084
JPT/CHB	rs36033453	152221226	-1.27909	2.00092	0.0227007	0.472485
JPT/CHB	rs55957623	152223196	-0.57261	2.20426	0.013753	0.374263
JPT/CHB	rs12746239	152246726	-1.26537	2.00486	0.0224888	0.470064
JPT/CHB	rs12746239	152249956	-1.09598	2.05362	0.0200062	0.446008
JPT/CHB	rs55942250	152251914	-1.18332	2.02848	0.0212557	0.459111
JPT/CHB	rs11204971	152259078	0.631827	2.55093	0.00537174	0.23132
JPT/CHB	rs11586114	152299767	-0.526548	2.21752	0.0132938	0.367899
JPT/CHB	rs11584427	152299788	-0.353759	2.26725	0.0116874	0.346036
JPT/CHB	rs4845767	152415308	0.763715	2.58889	0.00481423	0.21846
JPT/CHB	rs11205003	152416630	-0.224299	2.30451	0.0105969	0.32895
JPT/CHB	rs6694145	152424825	1.01318	2.6607	0.00389894	0.194814
JPT/CHB	rs4074613	152534191	-0.918631	2.10467	0.0176602	0.420923
JPT/CHB	rs3753452	152656582	-0.963602	2.09172	0.0182317	0.427504
JPT/CHB	rs6657493	152695241	-0.319243	2.27719	0.0113875	0.341735
JPT/CHB	rs6587697	152695391	-0.485612	2.2293	0.0128969	0.362667
JPT/CHB	rs10888511	152697881	-0.165097	2.32156	0.0101285	0.321613
JPT/CHB	rs4240863	152843377	-1.08938	2.05552	0.0199144	0.445229
JPT/CHB	rs12021601	152850322	-0.953007	2.09477	0.0180957	0.425874
JPT/CHB	rs3737862	152850906	-0.569161	2.20525	0.0137182	0.373834
JPT/CHB	rs6668295	152869494	2.02738	2.95261	0.00157548	0.11729
JPT/CHB	rs11205130	152881649	2.02738	2.95261	0.00157548	0.11729
JPT/CHB	rs4240864	152901477	0.798784	2.59899	0.00467494	0.215078
JPT/CHB	rs78730108	152916712	0.98045	2.65128	0.0040094	0.19797
JPT/CHB	rs57621803	152938799	-0.526548	2.21752	0.0132938	0.367899
JPT/CHB	rs12047099	152981048	-0.136794	2.3297	0.00991097	0.318355
JPT/CHB	rs16834871	152996161	-0.369354	2.26276	0.0118251	0.347875
JPT/CHB	rs1995307	153014311	-0.842058	2.12671	0.0167223	0.409856
JPT/CHB	rs6680416	153043875	-0.766955	2.14832	0.0158441	0.400123
JPT/CHB	rs11205183	153048524	-0.120346	2.33444	0.00978646	0.316561
JPT/CHB	rs55676349	153087715	-0.855198	2.12292	0.0168801	0.411791
JPT/CHB	rs12037255	153090030	0.391872	2.48187	0.0065348	0.25646
JPT/CHB	rs12036590	153090321	-0.682408	2.17266	0.0149031	0.389031
JPT/CHB	rs11205205	153091767	0.391872	2.48187	0.0065348	0.25646
JPT/CHB	rs6692216	153092960	-0.0168638	2.36422	0.00903402	0.303805
JPT/CHB	rs13376281	153099258	-0.818936	2.13336	0.0164476	0.407147
JPT/CHB	rs12408875	153101566	-0.189653	2.31449	0.0103205	0.324683
JPT/CHB	rs12026519	153125932	-0.364482	2.26417	0.0117819	0.347457
JPT/CHB	rs1329106	153168627	-1.2161	2.01905	0.0217413	0.463295
JPT/CHB	rs10888549	153249072	-0.706865	2.16562	0.0151702	0.392488
JPT/CHB	rs2916238	153260711	-0.819119	2.13331	0.0164497	0.407147
YRI	rs16833870	152147568	-0.810252	2.59806	0.00468766	0.263358
YRI	rs1908638	152149258	-1.82964	2.25108	0.0121902	0.412758
YRI	rs11204930	152151950	-1.82964	2.25108	0.0121902	0.412758
YRI	rs16833876	152152329	-1.07511	2.5079	0.00607249	0.298726
YRI	rs10788829	152200761	-2.52643	2.01391	0.0220095	0.534497
YRI	rs1532400	152211737	-2.33424	2.07933	0.0187937	0.499749
YRI	rs1466758	152212912	-2.2252	2.11644	0.0171536	0.480021
YRI	rs3134871	152299233	-1.93591	2.21491	0.0133831	0.431195
YRI	rs1858481	152302040	-2.33029	2.08067	0.018732	0.499262
YRI	rs3126087	152305750	-2.33029	2.08067	0.018732	0.499262
YRI	rs3126090	152306513	-1.90594	2.22511	0.013037	0.425755
YRI	rs3126093	152308030	-1.90594	2.22511	0.013037	0.425755
YRI	rs13374172	152382148	-2.43159	2.04619	0.0203688	0.517711
YRI	rs1199160	152461668	-1.74804	2.27886	0.0113378	0.400192
YRI	rs1923508	152471720	-2.22758	2.11563	0.0171881	0.48048
YRI	rs6662563	152472927	-1.61743	2.32331	0.0100812	0.379978
YRI	rs1984725	152473262	-1.61065	2.32562	0.0100194	0.37903
YRI	rs4845780	152488846	-0.382251	2.74374	0.0030372	0.211155
YRI	rs55670708	152499787	0.032377	2.88487	0.00195789	0.167255
YRI	rs4845785	152510143	-2.5366	2.01045	0.0221919	0.536195
YRI	rs908927	152513338	-0.305315	2.76993	0.00280346	0.202345
YRI	rs4845788	152519496	-1.95326	2.209	0.0135872	0.43377
YRI	rs4240883	152526260	-1.92617	2.21822	0.0132698	0.429251
YRI	rs11205031	152527662	0.572385	3.06867	0.00107506	0.121153
YRI	rs11205032	152527690	0.572385	3.06867	0.00107506	0.121153
YRI	rs11205033	152527966	0.802622	3.14704	0.000824659	0.105529
YRI	rs4240885	152529850	-0.756838	2.61624	0.00444524	0.256433
YRI	rs4845444	152530125	-0.999329	2.5337	0.00564328	0.288555
YRI	rs4112785	152533115	-2.44462	2.04176	0.0205879	0.520293
YRI	rs6671975	152613631	0.227721	2.95136	0.0015819	0.14926
YRI	rs942825	152622959	-0.733269	2.62426	0.00434188	0.253558
YRI	rs10888505	152625148	-1.38776	2.40148	0.00816435	0.344771
YRI	rs4287181	152626170	-1.11847	2.49315	0.00633081	0.304803
YRI	rs1855080	152637150	-0.0116666	2.86988	0.00205316	0.171778
YRI	rs1855079	152638134	-0.370211	2.74784	0.0029995	0.209909
YRI	rs1853805	152649114	-2.42116	2.04974	0.0201948	0.516094
YRI	rs1925663	152653506	-2.52087	2.0158	0.0219104	0.533606
YRI	rs11205073	152654385	-2.17862	2.1323	0.0164912	0.472216
YRI	rs1332507	152660493	-1.94811	2.21076	0.0135263	0.433105
YRI	rs1332508	152660503	-1.93186	2.21629	0.013336	0.430515
YRI	rs1332509	152660746	-1.76498	2.27309	0.0115104	0.40232
YRI	rs3904413	152668498	-0.209872	2.80241	0.0025361	0.191808
YRI	rs11205078	152669459	-0.358814	2.75172	0.0029642	0.20876
YRI	rs12023196	152783724	-0.667181	2.64675	0.00406342	0.24523
YRI	rs6692588	152816565	-0.288625	2.77561	0.00275495	0.200656
YRI	rs1819433	152821567	-0.889462	2.57109	0.00506888	0.273226
YRI	rs12063946	153173031	-2.20106	2.12466	0.0168077	0.476351
YRI	rs7519359	153188502	-0.15678	2.82048	0.00239757	0.186204
YRI	rs7538295	153224233	-1.53822	2.35027	0.00937983	0.367159
YRI	rs12142970	153225168	-1.86189	2.2401	0.0125422	0.418955
YRI	rs11589914	153230954	-1.29008	2.43473	0.0074514	0.329978
YRI	rs12043009	153234295	-1.07354	2.50844	0.00606327	0.298611
YRI	rs12139564	153236777	-1.29008	2.43473	0.0074514	0.329978
YRI	rs6659104	153362146	-2.41074	2.05329	0.0200224	0.514461
YRI	rs3006488	153362507	-1.18396	2.47085	0.00673954	0.314133
YRI	rs28727278	153566025	-0.544432	2.68854	0.00358831	0.23034
