# Supplementary material for: Selective sweep for an enhancer involucrin allele identifies skin barrier adaptation out of Africa
Source: Nat Commun. 2021 May 7;12:2557. doi: 10.1038/s41467-021-22821-w (PMC8105351; doi:10.1038/s41467-021-22821-w)
Supplement: Supplementary file 5 — Supplementary Data 2 [file 41467_2021_22821_MOESM5_ESM.xlsx]

## Sheet: Suppl Data 2
Supplementary Data 2. iSAFE scores for EDC SNPs in CEU, JPT/CHB, YRI, FIN, and IBS. SNPs with iSAFE scores>0.10 are bolded and red highlighted. SNPs with 0.095<iSAFE score<0.10 are bolded and orange highlighted.
Population	SNP ID	Position (hg19)	iSAFE
CEU	rs56313205	151904109	0.000182555
CEU	rs6662602	151915155	0.000169534
CEU	rs6663064	151915541	0.000169937
CEU	rs61817722	151920862	0.000243151
CEU	rs61817723	151920865	0.000188038
CEU	rs369308985	151920971	0.000367134
CEU	rs12095483	151921974	0.000243151
CEU	rs61817725	151923177	0.000273378
CEU	rs2932581	151933963	0.00623077
CEU	rs562423432	151934243	0.0061531
CEU	rs2999508	151934447	0.00623077
CEU	rs11582739	151934541	0.000215814
CEU	rs7554859	151937938	0.000215814
CEU	rs1552604	151940403	0.00716924
CEU	rs1038747	151942345	0.00623077
CEU	rs2999512	151946092	0.0109343
CEU	rs112935859	151946656	0.0170356
CEU	rs3007702	151951600	0.0128512
CEU	rs3007703	151951601	0.0128512
CEU	rs2999526	151951695	0.0070553
CEU	rs2999527	151951908	0.0128512
CEU	rs2932592	151952065	0.0128512
CEU	rs3007704	151952075	0.0128512
CEU	rs2999528	151952885	0.0116589
CEU	rs2932591	151953046	0.0128512
CEU	rs2932590	151953763	0.0116589
CEU	rs2999529	151953840	0.0128512
CEU	rs11435688	151954033	0.0128512
CEU	rs2999530	151954377	0.0128512
CEU	rs2338019	151956814	0.0116589
CEU	rs11204922	151961575	0.00629332
CEU	rs11459749	151965357	0.0128512
CEU	rs11542015	151966348	0.0116589
CEU	rs3007708	151967836	0.0116589
CEU	rs12736889	151968892	0.00381307
CEU	rs2999531	151971497	0.0070553
CEU	rs2999558	151972510	0.0128512
CEU	rs882100	151977061	0.0231477
CEU	rs882099	151977172	0.0231477
CEU	rs6587641	151978039	0.0231477
CEU	rs2999561	151984547	0.00712983
CEU	rs2932572	151984556	0.0231477
CEU	rs12410789	151985018	0.00546957
CEU	rs1490188	151985662	0.0231477
CEU	rs2999539	151986627	0.00712983
CEU	rs2932570	151986820	0.00712983
CEU	rs1967085	151993065	0.0231477
CEU	rs1967084	151993088	0.0231477
CEU	rs2999548	151993314	0.0231477
CEU	rs2932566	151993315	0.0231477
CEU	rs115288876	152000117	0.0250658
CEU	rs80298065	152016352	0.0104803
CEU	rs75754657	152025632	0.00475217
CEU	rs12130862	152027015	0.00196006
CEU	rs55668963	152032745	0.00196006
CEU	rs76408637	152038570	0.00555328
CEU	rs2069258	152045626	0.002006
CEU	rs2999563	152046995	0.00299757
CEU	rs116533286	152051550	0.00573795
CEU	rs144964206	152052696	0.00555328
CEU	rs376243217	152055232	0.00559947
CEU	rs17646946	152062767	0.00212441
CEU	rs76865868	152066130	0.00475217
CEU	rs11334740	152068746	0.00853903
CEU	rs1039088	152070131	0.00483562
CEU	rs11803731	152083325	0.00234605
CEU	rs36010924	152088844	0.00234605
CEU	rs151256541	152097773	0.00483562
CEU	rs12144907	152118217	0.00234605
CEU	rs3001978	152126467	0.00286779
CEU	rs145089986	152126933	0.00853903
CEU	rs75957773	152127455	0.000369399
CEU	rs903796	152144633	0.0133169
CEU	rs12033248	152146648	0.0212865
CEU	rs114394160	152152088	0.0225509
CEU	rs1496042	152159773	0.0316594
CEU	rs146355184	152162133	0.0024971
CEU	rs1496050	152163549	0.156574
CEU	rs1496051	152164923	0.156574
CEU	rs1552991	152165878	0.0626607
CEU	rs10888466	152166223	0.156574
CEU	rs79717008	152167054	0.0208029
CEU	rs10788827	152168346	0.156574
CEU	rs12117911	152168537	0.156574
CEU	rs56283877	152168571	0.132866
CEU	rs56407906	152168611	0.128233
CEU	rs56210025	152168619	0.146687
CEU	rs79853660	152169035	0.156574
CEU	rs143634472	152169066	0.156574
CEU	rs12047544	152169922	0.156574
CEU	rs12133847	152170101	0.156574
CEU	rs149885335	152170141	0.111152
CEU	rs28682375	152170149	0.111152
CEU	rs12144058	152170216	0.156574
CEU	rs115670257	152184907	0.0225509
CEU	rs4845426	152195359	0.162753
CEU	rs7550106	152197202	0.162753
CEU	rs1390488	152199500	0.162753
CEU	rs10888471	152200849	0.162753
CEU	rs11204939	152200942	0.162753
CEU	rs4845750	152201217	0.162753
CEU	rs145841925	152201899	0.162753
CEU	rs35759221	152202787	0.157048
CEU	rs11204941	152203343	0.162753
CEU	rs11204943	152203906	0.162753
CEU	rs10788830	152206898	0.162753
CEU	rs11204945	152210698	0.162753
CEU	rs71582223	152212083	0.162753
CEU	rs1466757	152212469	0.162753
CEU	rs1845791	152213772	0.162753
CEU	rs2132418	152214783	0.162753
CEU	rs10749670	152220467	0.162753
CEU	rs12746538	152229296	0.168923
CEU	rs138314100	152231760	0.157759
CEU	rs4845753	152231834	0.168923
CEU	rs10888476	152232321	0.162753
CEU	rs4466659	152232566	0.162753
CEU	rs4256811	152232733	0.162753
CEU	rs4341364	152233713	0.162753
CEU	rs10888477	152234210	0.168923
CEU	rs10888478	152235030	0.162753
CEU	rs10788831	152235308	0.162753
CEU	rs11204956	152236058	0.168923
CEU	rs11204958	152236586	0.162753
CEU	rs4528123	152239362	0.157384
CEU	rs4394659	152239620	0.139844
CEU	rs12730372	152240445	0.161575
CEU	rs12747962	152240456	0.161575
CEU	rs4595369	152248193	0.15164
CEU	rs9887901	152248552	0.15164
CEU	rs11204967	152249720	0.168923
CEU	rs4634913	152249932	0.15164
CEU	rs4534386	152251714	0.15164
CEU	rs11485508	152253167	0.15164
CEU	rs12065368	152253497	0.15164
CEU	rs12027807	152253726	0.15164
CEU	rs12045492	152253866	0.148282
CEU	rs12027899	152253954	0.15164
CEU	rs4845756	152254919	0.15164
CEU	rs4845758	152255050	0.15164
CEU	rs3126043	152256030	0.162753
CEU	rs1858477	152265261	0.162753
CEU	rs3126058	152269622	0.15164
CEU	rs144613541	152270875	0.0496578
CEU	rs147652658	152270880	0.0496578
CEU	rs3126060	152271307	0.15164
CEU	rs2184951	152273168	0.127752
CEU	rs12730241	152274016	0.127752
CEU	rs3126075	152276626	0.156314
CEU	rs3126066	152276871	0.142199
CEU	rs3091276	152277168	0.156594
CEU	rs9436066	152277717	0.145992
CEU	rs3126072	152279729	0.15164
CEU	rs3126074	152279841	0.145992
CEU	rs34224823	152287341	0.121044
CEU	rs3120659	152293202	0.145992
CEU	rs3120661	152294402	0.176137
CEU	rs3126085	152300817	0.149557
CEU	rs1858480	152301735	0.156594
CEU	rs36142010	152302627	0.149557
CEU	rs35971937	152304644	0.149557
CEU	rs3126088	152305785	0.149557
CEU	rs1858482	152306921	0.149557
CEU	rs3126091	152307338	0.176137
CEU	rs3126092	152307955	0.149557
CEU	rs3126094	152308243	0.156594
CEU	rs2338555	152309380	0.149557
CEU	rs2338556	152309427	0.149557
CEU	rs3126097	152311026	0.176137
CEU	rs3120664	152313206	0.147846
CEU	rs6679449	152328411	0.166531
CEU	rs10788835	152330945	0.166531
CEU	rs2275264	152331533	0.166531
CEU	rs11204984	152331987	0.166531
CEU	rs35385577	152337325	0.119471
CEU	rs4322234	152353768	0.157595
CEU	rs6671146	152354472	0.149287
CEU	rs11204994	152358640	0.149287
CEU	rs1923506	152359700	0.157595
CEU	rs1923503	152360820	0.157595
CEU	rs7534951	152362972	0.149287
CEU	rs10788838	152363201	0.121296
CEU	rs7514696	152363874	0.149287
CEU	rs11204998	152365655	0.149287
CEU	rs2146119	152368898	0.157715
CEU	rs7515448	152372035	0.151015
CEU	rs12048587	152378714	0.0707336
CEU	rs1923491	152384945	0.0707336
CEU	rs3753446	152388475	0.0707336
CEU	rs549550056	152390743	0.0685425
CEU	rs554599509	152390745	0.0334937
CEU	rs12724738	152390751	0.0270565
CEU	rs113643562	152395654	0.127811
CEU	rs11205001	152395948	0.127811
CEU	rs726864	152400293	0.127811
CEU	rs11205002	152403339	0.0581632
CEU	rs12749505	152404073	0.0581632
CEU	rs113419595	152404275	0.0581632
CEU	rs986903	152410569	0.0581632
CEU	rs10888488	152411090	0.0581632
CEU	rs6695950	152412687	0.0581632
CEU	rs4845433	152414439	0.0585557
CEU	rs111912262	152414878	0.101503
CEU	rs4845767	152415308	0.0585557
CEU	rs6587673	152430152	0.0446825
CEU	rs17597997	152432884	0.0446825
CEU	rs57666146	152433876	0.0446825
CEU	rs145572465	152436805	0.0424084
CEU	rs12137893	152437397	0.0446825
CEU	rs12134605	152437479	0.041569
CEU	rs12116760	152437883	0.0446825
CEU	rs952180	152439945	0.041569
CEU	rs13373771	152443608	0.0431906
CEU	rs34406913	152443670	0.0431906
CEU	rs77033261	152444584	0.0431906
CEU	rs12733078	152444658	0.0405572
CEU	rs12757042	152444672	0.0405572
CEU	rs61813862	152445162	0.0431906
CEU	rs4845773	152445418	0.0431906
CEU	rs4845439	152446495	0.0431906
CEU	rs71582238	152447142	0.00752319
CEU	rs12749879	152447991	0.0514117
CEU	rs6698520	152448967	0.0424039
CEU	rs4845777	152450239	0.0424039
CEU	rs11205008	152450614	0.0552934
CEU	rs4845440	152450898	0.0552934
CEU	rs11578573	152452675	0.0514117
CEU	rs568184	152457223	0.14208
CEU	rs1199153	152457624	0.14208
CEU	rs1199154	152458435	0.14208
CEU	rs1199157	152459811	0.14208
CEU	rs1199160	152461668	0.14208
CEU	rs1199161	152461813	0.14208
CEU	rs145933516	152464741	0.14208
CEU	rs112791653	152467061	0.0166174
CEU	rs7552220	152479716	0.14208
CEU	rs6587679	152481262	0.00742897
CEU	rs11205014	152483634	0.00742897
CEU	rs4845780	152488846	0.00742897
CEU	rs548252	152489742	0.00742897
CEU	rs2181172	152491794	0.00742897
CEU	rs12132469	152491856	0.00742897
CEU	rs4845782	152492225	0.00742897
CEU	rs10888491	152492622	0.00742897
CEU	rs11365304	152493337	0.0427525
CEU	rs71582241	152504491	0.00869486
CEU	rs10666767	152506982	0.00800438
CEU	rs4845785	152510143	0.00779787
CEU	rs908927	152513338	0.00779787
CEU	rs12129646	152518816	0.00558174
CEU	rs4845788	152519496	0.00779787
CEU	rs138657579	152522870	0.00779787
CEU	rs12034882	152525492	0.00779787
CEU	rs4240883	152526260	0.00779787
CEU	rs11205031	152527662	0.00779787
CEU	rs11205032	152527690	0.00779787
CEU	rs11205033	152527966	0.00779787
CEU	rs4240885	152529850	0.00779787
CEU	rs4845444	152530125	0.00779787
CEU	rs11205035	152532832	0.00779787
CEU	rs4112785	152533115	0.00779787
CEU	rs4074613	152534191	0.00649098
CEU	rs10888501	152537954	0.0204405
CEU	rs7516108	152542229	0.00144355
CEU	rs4085613	152550018	0.00405879
CEU	rs477392	152555176	0.00405879
CEU	esv3587563	152555495	0.00405879
CEU	rs75567512	152587933	0.00405879
CEU	rs61813888	152587979	0.00405879
CEU	rs75196578	152588529	0.00240585
CEU	rs78728337	152588771	0.00467845
CEU	rs76930171	152588874	0.00467845
CEU	rs11205042	152589643	0.00418877
CEU	rs6677595	152590187	0.00405879
CEU	rs6701307	152590444	0.00405879
CEU	rs1886734	152591142	0.00405879
CEU	rs4845450	152591200	0.00405879
CEU	rs9633406	152591446	0.00405879
CEU	rs4845453	152591953	0.00405879
CEU	rs35655600	152599002	0.0276872
CEU	rs7522480	152608876	0.0509856
CEU	rs10127684	152609072	0.060528
CEU	rs58237116	152609916	0.060528
CEU	rs16834273	152609951	0.060528
CEU	rs11205051	152610256	0.0721675
CEU	rs11205053	152612045	0.060528
CEU	rs12030425	152612136	0.060528
CEU	rs1325508	152612910	0.0644431
CEU	rs11205056	152613472	0.060528
CEU	rs12239456	152613593	0.060528
CEU	rs6671975	152613631	0.0469821
CEU	rs142829848	152614880	0.060528
CEU	rs4353096	152616581	0.060528
CEU	rs4540662	152616737	0.060528
CEU	rs942827	152617423	0.060528
CEU	rs989834	152618544	0.0612085
CEU	rs66587527	152619643	0.0660921
CEU	rs12090832	152621249	0.060528
CEU	rs55952227	152621673	0.060528
CEU	rs10888505	152625148	0.112907
CEU	rs10888507	152626270	0.112907
CEU	rs373465501	152626743	0.112907
CEU	rs1332497	152632433	0.112907
CEU	rs11205062	152635201	0.112907
CEU	rs11205063	152635450	0.112907
CEU	rs11205065	152643998	0.0558304
CEU	rs1930126	152647579	0.0559981
CEU	rs1853805	152649114	0.0519921
CEU	rs1412547	152649574	0.112907
CEU	rs1412546	152649645	0.112907
CEU	rs2014369	152651023	0.0519921
CEU	rs2014368	152651029	0.0519921
CEU	rs7546815	152651851	0.0519921
CEU	rs12097462	152652137	0.0519921
CEU	rs10788844	152653325	0.0519921
CEU	rs1925663	152653506	0.0519921
CEU	rs11205073	152654385	0.0519921
CEU	rs1332507	152660493	0.0519921
CEU	rs1332508	152660503	0.0519921
CEU	rs1332509	152660746	0.0519921
CEU	rs4845461	152661738	0.0508089
CEU	rs7522449	152662863	0.0519921
CEU	rs7525190	152663352	0.0519921
CEU	rs10465792	152664975	0.0519921
CEU	rs10465797	152665640	0.0519921
CEU	rs10788845	152668072	0.0519921
CEU	rs3904413	152668498	0.0519921
CEU	rs11205078	152669459	0.0519921
CEU	rs11581506	152673259	0.0519921
CEU	rs11587581	152674066	0.0519921
CEU	rs1412542	152678445	0.0519921
CEU	rs1536157	152686773	0.0469923
CEU	rs4845466	152690745	0.0294665
CEU	rs4845467	152690825	0.0294665
CEU	rs4845468	152691078	0.0294665
CEU	rs10888511	152697881	0.0469923
CEU	rs55683499	152701156	0.0105919
CEU	rs61812714	152708298	0.0107724
CEU	rs11205094	152708619	0.0484024
CEU	rs4845473	152709456	0.0107724
CEU	rs4845474	152709548	0.0107724
CEU	rs66659820	152719538	0.0575651
CEU	rs28464852	152721454	0.0518701
CEU	rs9729955	152721468	0.0518701
CEU	rs6421466	152722707	0.0565252
CEU	rs1412550	152723533	0.0443107
CEU	rs1332504	152723672	0.0443107
CEU	rs1332506	152724053	0.0443107
CEU	rs35393920	152726908	0.00904046
CEU	rs57629863	152727709	0.00743948
CEU	rs56180022	152727768	0.00904046
CEU	rs11578927	152728472	0.00904046
CEU	rs1412548	152730656	0.00743948
CEU	rs12725760	152735171	0.00904046
CEU	rs35274012	152735687	0.00904046
CEU	rs4539140	152736291	0.00904046
CEU	rs6680648	152737228	0.0558979
CEU	rs6587702	152737703	0.0558979
CEU	rs10494277	152739226	0.0102646
CEU	rs4845482	152746534	0.00904046
CEU	rs12239774	152748253	0.00904046
CEU	rs913997	152750256	0.0464705
CEU	rs11205103	152754916	0.0524008
CEU	rs4845483	152755506	0.0813099
CEU	rs950338	152756806	0.0575651
CEU	rs7530000	152757690	0.0575651
CEU	rs11576947	152758519	0.0488939
CEU	rs10888516	152759010	0.0508548
CEU	rs1034109	152759678	0.0563273
CEU	rs201660535	152760075	0.0588744
CEU	rs112600788	152760093	0.0405747
CEU	rs114470093	152760558	0.0195637
CEU	rs150561698	152760642	0.0661412
CEU	rs16834535	152761091	0.0650764
CEU	rs1831639	152761454	0.0650764
CEU	rs6587704	152761709	0.0724483
CEU	rs200638328	152763556	0.055481
CEU	rs4845485	152766239	0.0650764
CEU	rs1537307	152769807	0.0722418
CEU	rs41268492	152770521	0.0421459
CEU	rs6587705	152774367	0.0532334
CEU	rs7536191	152783560	0.0657105
CEU	rs12023196	152783724	0.0657105
CEU	rs11804609	152784255	0.157321
CEU	rs2339399	152788161	0.182072
CEU	rs7550676	152793205	0.182072
CEU	rs35160213	152793787	0.182072
CEU	rs6659798	152795971	0.182072
CEU	rs12565568	152823380	0.182072
CEU	rs2339396	152842300	0.182072
CEU	rs2339397	152842930	0.182072
CEU	rs12022319	152847892	0.172371
CEU	rs4845490	152849299	0.172371
CEU	rs4845491	152849569	0.138789
CEU	rs3737861	152850938	0.0940306
CEU	rs16834728	152853137	0.126227
CEU	rs4845492	152853402	0.126227
CEU	rs6587710	152870716	0.0275883
CEU	rs4845327	152879512	0.0978034
CEU	rs1854779	152880672	0.0978034
CEU	rs7539232	152881802	0.0978034
CEU	rs11205132	152882135	0.0978034
CEU	rs2229496	152882610	0.0978034
CEU	rs7520711	152882982	0.0744479
CEU	rs7535306	152883680	0.0978034
CEU	rs7545520	152883711	0.0978034
CEU	rs3820136	152884438	0.0890768
CEU	rs4845496	152888178	0.0285305
CEU	rs3845340	152889661	0.0718971
CEU	rs56335979	152891350	0.0358433
CEU	rs11587269	152891805	0.0351281
CEU	rs2339386	152892307	0.0351281
CEU	rs7541328	152894142	0.0351281
CEU	rs6663448	152894627	0.0351281
CEU	rs1999885	152907785	0.057839
CEU	rs377142541	152912278	0.0346845
CEU	rs2066005	152923113	0.0381297
CEU	rs7556517	152925755	0.0381297
CEU	rs61815715	152927706	0.0326033
CEU	rs28608883	152929945	0.0326033
CEU	rs6690549	152930426	0.0381297
CEU	rs6587713	152932031	0.0378141
CEU	rs56347903	152932175	0.0324506
CEU	rs12748969	152932654	0.0324506
CEU	rs4845500	152933011	0.0378141
CEU	rs6587714	152933023	0.0396175
CEU	rs6587715	152933960	0.0418304
CEU	rs139250679	152936484	0.015103
CEU	rs6675352	152936749	0.0396175
CEU	rs4845501	152937401	0.0324506
CEU	rs1890284	152942190	0.0361749
CEU	rs3170863	152944594	0.0361749
CEU	rs2879490	152947163	0.0361749
CEU	rs4240865	152954839	0.0431566
CEU	rs1415964	152955085	0.0431566
CEU	rs1611760	152957573	0.0324094
CEU	rs1129654	152958238	0.0324094
CEU	rs1129655	152958267	0.0324094
CEU	rs1984198	152958584	0.0324094
CEU	rs1415962	152958731	0.0324094
CEU	rs1577964	152961784	0.0348734
CEU	rs1577962	152962013	0.0348734
CEU	rs1933383	152963468	0.0348734
CEU	rs10788850	152963932	0.0348734
CEU	rs73014331	152964533	0.0348734
CEU	rs6668311	152964586	0.0348734
CEU	rs6587716	152966705	0.0348734
CEU	rs6665527	152967009	0.0348734
CEU	rs61811427	152968419	0.0327458
CEU	rs6667418	152969685	0.0390541
CEU	rs1415961	152973464	0.0316142
CEU	rs1415960	152973571	0.0288966
CEU	rs1415959	152973690	0.0288966
CEU	rs3753454	152973776	0.0316142
CEU	rs6671414	152974119	0.0288966
CEU	rs946097	152974732	0.0316142
CEU	rs946098	152975038	0.0316142
CEU	rs10399896	152975083	0.0313134
CEU	rs2339494	152975143	0.0313134
CEU	rs1055935	152975941	0.0316142
CEU	rs3737867	152976474	0.0316142
CEU	rs6673691	152978289	0.0316142
CEU	rs2339486	152983513	0.0302945
CEU	rs11205163	152983677	0.0316142
CEU	rs2339490	152984612	0.0316142
CEU	rs11205165	152986928	0.0290948
CEU	rs1591736	152987497	0.0290948
CEU	rs9659389	152989844	0.0290948
CEU	rs6685731	152990203	0.0290948
CEU	rs2152994	152991060	0.0290948
CEU	rs11205172	152992408	0.0290948
CEU	rs17881363	153002334	0.0307457
CEU	rs4845336	153003853	0.0260788
CEU	rs4845516	153003892	0.0260788
CEU	rs4845517	153003893	0.0260788
CEU	rs4845518	153003903	0.0287815
CEU	rs4845519	153003916	0.0260788
CEU	rs1108410	153005662	0.0321771
CEU	rs2937263	153006756	0.0338762
CEU	rs3120744	153010330	0.0258861
CEU	rs72704879	153012991	0.0418247
CEU	rs310124	153020275	0.0352572
CEU	rs72704888	153020864	0.00868852
CEU	rs6698361	153023184	0.028108
CEU	rs12082627	153023650	0.028108
CEU	rs12079087	153023888	0.028108
CEU	rs7551791	153024267	0.0310717
CEU	rs11586559	153025714	0.0310717
CEU	rs56180170	153026598	0.0310717
CEU	rs6661059	153027257	0.028108
CEU	rs3737864	153029137	0.024771
CEU	rs6664380	153030365	0.0280733
CEU	rs454245	153031979	0.0242683
CEU	rs12083211	153032131	0.0280733
CEU	rs582345	153033406	0.0242683
CEU	rs6675009	153033783	0.0310369
CEU	rs6587724	153034501	0.0280733
CEU	rs608509	153034650	0.0242683
CEU	rs61811886	153035743	0.0310369
CEU	rs821755	153036245	0.0242683
CEU	rs140372917	153040091	0.0958343
CEU	rs576941	153040165	0.0242683
CEU	rs71918470	153042468	0.0958343
CEU	rs310103	153042554	0.0300196
CEU	rs426147	153045011	0.0242683
CEU	rs689008	153047100	0.0242683
CEU	rs662506	153048386	0.0242683
CEU	rs454186	153049149	0.0242683
CEU	rs431242	153050414	0.0300196
CEU	rs140957528	153051683	0.0958343
CEU	rs148418088	153052414	0.00900713
CEU	rs58755826	153057913	0.0815398
CEU	rs11581933	153069407	0.0417307
CEU	rs61811907	153070024	0.00732601
CEU	rs61811908	153070662	0.0417307
CEU	rs635505	153070981	0.0371384
CEU	rs6679881	153073420	0.0417307
CEU	rs11587454	153075171	0.0417307
CEU	rs6704131	153077102	0.0417307
CEU	rs11582619	153080966	0.0417307
CEU	rs11584009	153081204	0.0417307
CEU	rs540645152	153082377	0.0417307
CEU	rs28846828	153082810	0.0417307
CEU	rs140524342	153083362	0.0398285
CEU	rs2133961	153084795	0.0480728
CEU	rs34115170	153085306	0.0488236
CEU	rs1392806	153089634	0.0465676
CEU	rs11586440	153091081	0.0488236
CEU	rs6679004	153092124	0.0465676
CEU	rs310133	153096423	0.0388587
CEU	rs1119266	153097240	0.0465676
CEU	rs1604264	153105819	0.0465676
CEU	rs35225843	153106637	0.0465676
CEU	rs12752746	153107314	0.0465676
CEU	rs34863954	153115963	0.0465676
CEU	rs77118675	153116692	0.0465676
CEU	rs12734959	153117671	0.0488236
CEU	rs11577955	153119519	0.0481424
CEU	rs533437	153119969	0.0399696
CEU	rs12744123	153121135	0.0399696
CEU	rs12724705	153121274	0.0437552
CEU	rs510277	153122310	0.0399696
CEU	rs516280	153122930	0.0399696
CEU	rs11578865	153126302	0.0481424
CEU	rs476761	153134300	0.0399696
CEU	rs475698	153134467	0.0381244
CEU	rs473096	153134693	0.0381244
CEU	rs77668680	153135100	0.0388542
CEU	rs503914	153135119	0.0399696
CEU	rs556824	153135361	0.0381244
CEU	rs555926	153135459	0.0381244
CEU	rs553175	153135780	0.0381244
CEU	rs474200	153136053	0.0395955
CEU	rs550463	153136056	0.0377518
CEU	rs531699	153137229	0.0381244
CEU	rs491959	153137806	0.0381244
CEU	rs547119	153139236	0.0437552
CEU	rs138114182	153139960	0.041376
CEU	rs9970592	153140118	0.0404967
CEU	rs11585767	153142328	0.0481424
CEU	rs722660	153168883	0.00377418
CEU	rs1410868	153169338	0.00328911
CEU	rs1831238	153169522	0.00328911
CEU	rs1410869	153169596	0.00328911
CEU	rs1952465	153170276	0.00328911
CEU	rs11205217	153170938	0.00328911
CEU	rs10888535	153171148	0.00328911
CEU	rs12145115	153179923	0.00341498
CEU	rs12116563	153181362	0.00258204
CEU	rs11205219	153181916	0.0021716
CEU	rs1410858	153182116	0.00295051
CEU	rs1980909	153183327	0.00325573
CEU	rs6587731	153187680	0.00171837
CEU	rs10788862	153191512	0.00159955
CEU	rs11205232	153192119	0.00247113
CEU	rs10494295	153195590	0.00159955
CEU	rs71626758	153197738	0.00159955
CEU	rs11205236	153200272	0.00306489
CEU	rs140786948	153205310	0.00399169
CEU	rs16835086	153206051	0.00494769
CEU	rs4517302	153207416	0.00494769
CEU	rs6696243	153208091	0.00494769
CEU	rs6587732	153208387	0.00494769
CEU	rs34846977	153208777	0.00306489
CEU	rs12135864	153213098	0.0014971
CEU	rs12126039	153214352	0.00155285
CEU	rs111162279	153216195	0.00176379
CEU	rs75437404	153216817	0.00313924
CEU	rs12565904	153217580	0.00340451
CEU	rs7522467	153219328	0.00236817
CEU	rs12131158	153221315	0.00236817
CEU	rs34961571	153221438	0.0046662
CEU	rs150552072	153221488	0.00235557
CEU	rs7554266	153222881	0.00220411
CEU	rs7518709	153225883	0.00220411
CEU	rs7518712	153225886	0.00220411
CEU	rs6666892	153226579	0.00220411
CEU	rs873234	153227177	0.0032128
CEU	rs2094638	153227608	0.00306705
CEU	rs75887175	153228359	0.00272168
CEU	rs36063924	153228880	0.00409071
CEU	rs12727071	153229447	0.00341632
CEU	rs11287299	153229673	0.00374378
CEU	rs10888545	153229682	0.00237155
CEU	rs10567874	153230481	0.00332924
CEU	rs11205254	153231483	0.00271983
CEU	rs6661601	153233510	0.0028463
CEU	rs12138538	153235837	0.00212801
CEU	rs4559442	153236224	0.00306705
CEU	rs4319268	153243767	0.00240925
CEU	rs10888548	153245625	0.00385752
CEU	rs529510353	153255533	0.00200765
CEU	rs3886614	153257106	0.00128237
CEU	rs3856024	153258816	0.00128237
CEU	rs67401364	153265396	0.0271317
CEU	rs11585177	153266256	0.00128237
CEU	rs61803281	153267873	0.000937695
CEU	rs2771110	153270362	0.00267922
CEU	rs1433679	153271048	0.0021016
CEU	rs821430	153273259	0.00260666
CEU	rs821429	153275443	0.00474734
CEU	rs821427	153275977	0.00424881
CEU	rs2771112	153277660	0.002209
CEU	rs2570443	153277768	0.002209
CEU	rs3006445	153280190	0.00118666
CEU	rs3006447	153280303	0.00118666
CEU	rs9970937	153280387	0.00118666
CEU	rs527287616	153280476	0.00118666
CEU	rs113944017	153285078	0.000568188
CEU	rs3006424	153289558	0.000877522
CEU	rs3006425	153289576	0.000877522
CEU	rs1094362	153290524	0.00219229
CEU	rs821414	153292639	0.00219443
CEU	rs821411	153294077	0.00173599
CEU	rs821408	153296027	0.00173599
CEU	rs821407	153297131	0.00217486
CEU	rs1836118	153298525	0.00219229
CEU	rs2771115	153299965	0.00173599
CEU	rs2771116	153300351	0.00219229
CEU	rs2771118	153301527	0.00173599
CEU	rs2771120	153302417	0.00157068
CEU	rs1655310	153303930	0.00219229
CEU	rs1754132	153304768	0.00219443
CEU	rs1655308	153304769	0.00219443
CEU	rs151252426	153308203	0.00948483
CEU	rs1754134	153310747	0.00219443
CEU	rs3006449	153314347	0.00959267
CEU	rs3006450	153314534	0.00959267
CEU	rs3014861	153314822	0.00959267
CEU	rs3014862	153314999	0.00959267
CEU	rs735012	153316260	0.00959267
CEU	rs3006452	153317370	0.00959267
CEU	rs2916210	153319380	0.00717489
CEU	rs6587737	153319811	0.00717489
CEU	rs2916208	153320125	0.00959267
CEU	rs2916205	153320755	0.00959267
CEU	rs3806231	153321348	0.00959267
CEU	rs2916202	153321810	0.00959267
CEU	rs12070252	153323280	0.0115506
CEU	rs72708726	153323574	0.0115506
CEU	rs72708730	153323620	0.0115506
CEU	rs72708731	153323734	0.0115506
CEU	rs4845345	153324212	0.0170376
CEU	rs12561811	153324548	0.0186103
CEU	rs35364949	153324802	0.0186103
CEU	rs10888558	153325130	0.0186103
CEU	rs1347250	153325954	0.0265952
CEU	rs11580993	153339314	0.013369
CEU	rs60752752	153339782	0.00433082
CEU	rs58644524	153342575	0.00433082
CEU	rs35195593	153343717	0.00433082
CEU	rs3006475	153344636	0.00433082
CEU	rs2916191	153345911	0.00433082
CEU	rs4772	153346263	0.00433082
CEU	rs141832834	153350207	0.00433082
CEU	rs3014885	153352127	0.00433082
CEU	rs374815343	153352260	0.00433082
CEU	rs2916221	153352865	0.00433082
CEU	rs2916217	153353198	0.00433082
CEU	rs3006479	153355594	0.00433082
CEU	rs3006482	153356497	0.00433082
CEU	rs3006488	153362507	0.00521559
CEU	rs113420049	153374406	0.00560992
CEU	rs112955890	153375455	0.00560992
CEU	rs6673905	153376145	0.00560992
CEU	rs6686657	153376207	0.00560992
CEU	rs11205283	153376350	0.00560992
CEU	rs11205286	153376743	0.00560992
CEU	rs11580424	153377319	0.00560992
CEU	rs74436639	153382458	0.00560992
CEU	rs11590633	153382941	0.00560992
CEU	rs3014812	153388881	0.0082072
CEU	rs3006414	153391729	0.0199241
CEU	rs3014822	153400479	0.0199241
CEU	rs3006422	153400672	0.0199241
CEU	rs3006423	153401664	0.0199241
CEU	rs2026604	153408831	0.00720807
CEU	rs10888561	153410822	0.00701569
CEU	rs4845349	153411867	0.00720807
CEU	rs10888562	153418785	0.00720807
CEU	rs6587740	153419033	0.00720807
CEU	rs4845545	153422325	0.00720807
CEU	rs6700785	153425008	0.00809789
CEU	rs4418538	153426161	0.00720807
CEU	rs715754	153428325	0.00720807
CEU	rs12759195	153437423	0.00737904
CEU	rs10888563	153445024	0.00867424
CEU	rs10888564	153445100	0.0092205
CEU	rs2986213	153445736	0.00808342
CEU	rs5777871	153449063	0.00897472
CEU	rs2038928	153449174	0.00897472
CEU	rs2038927	153449230	0.00897472
CEU	rs12145434	153449498	0.00897472
CEU	rs71584111	153450133	0.00752576
CEU	rs10888566	153450379	0.00897472
CEU	rs4845547	153450676	0.00897472
CEU	rs1555885	153452831	0.00897472
CEU	rs6657653	153454619	0.00996691
CEU	rs4590630	153454674	0.00996691
CEU	rs11205301	153456281	0.00996691
CEU	rs913057	153457552	0.00996691
CEU	rs7535089	153459023	0.0143893
CEU	rs7512616	153459971	0.00996691
CEU	rs71584114	153460118	0.00737596
CEU	rs6421468	153463764	0.0126627
CEU	rs28410699	153482272	0.00969114
CEU	rs6587745	153485284	0.00969114
CEU	rs6587746	153485359	0.00969114
CEU	rs16835393	153487225	0.00969114
CEU	rs7544359	153487714	0.00969114
CEU	rs7515940	153488027	0.00969114
CEU	rs7537898	153488080	0.00969114
CEU	rs7534823	153490810	0.00969114
CEU	rs4845554	153492017	0.00969114
CEU	rs7518306	153496247	0.00969114
CEU	rs113973768	153497200	0.00522903
CEU	rs9427239	153501202	0.0173656
CEU	rs9426945	153502121	0.0173656
CEU	rs71584119	153503281	0.0114487
CEU	rs7535476	153514241	0.0281462
CEU	rs1810765	153515120	0.0359206
CEU	rs11488669	153517519	0.0287442
CEU	rs56043239	153518483	0.0287442
CEU	rs56089062	153520400	0.0287442
CEU	rs28718953	153520784	0.0184029
CEU	rs28594230	153520790	0.0184029
CEU	rs28548347	153521018	0.0184029
CEU	rs59376279	153521321	0.0184029
CEU	rs57024596	153521496	0.0184029
CEU	rs61265945	153521525	0.0184029
CEU	rs4595398	153521653	0.0184029
CEU	rs75928889	153521952	0.00354695
CEU	rs3762268	153522350	0.0223767
CEU	rs6427301	153524349	0.0223767
CEU	rs74115476	153525417	0.0223767
CEU	rs55955983	153526349	0.0223767
CEU	rs8401	153533898	0.0223767
CEU	rs6671398	153535509	0.0223767
CEU	rs6703014	153540320	0.0404231
CEU	rs144816475	153553932	0.00482803
CEU	rs9658815	153555057	0.00326802
CEU	rs138631403	153556248	0.0050025
CEU	rs28857273	153560040	0.00562349
CEU	rs113117543	153563742	0.00326802
CEU	rs56379573	153564661	0.0050025
CEU	rs2026564	153565636	0.00562349
CEU	rs555939948	153567927	0.00530615
CEU	rs9729962	153568986	0.00444135
CEU	rs73009940	153569599	0.00562349
CEU	rs28737329	153571023	0.00562349
CEU	rs139734691	153572182	0.0050025
CEU	rs148716453	153573725	0.0045746
CEU	rs143213672	153574099	0.00140428
CEU	rs372416236	153574152	0.0050025
CEU	rs566716273	153575424	0.00294072
JPT/CHB	rs71582209	151912718	0.000362735
JPT/CHB	rs11589720	151921469	0.0123638
JPT/CHB	rs61324873	151930351	0.00129486
JPT/CHB	rs3007693	151932375	0.000234377
JPT/CHB	rs562423432	151934243	0.012256
JPT/CHB	rs6662611	151936485	0.00363419
JPT/CHB	rs2932564	151937894	0.000234377
JPT/CHB	rs66914950	151938535	0.00296454
JPT/CHB	rs6703772	151939856	0.0019977
JPT/CHB	rs6691212	151939857	0.0019977
JPT/CHB	rs6657658	151939864	0.0019977
JPT/CHB	rs1552604	151940403	0.00176504
JPT/CHB	rs11338554	151940738	0.000234377
JPT/CHB	rs2999512	151946092	0.00825304
JPT/CHB	rs112935859	151946656	0.0216965
JPT/CHB	rs11204922	151961575	0.0159539
JPT/CHB	rs200997618	151985014	0.00226103
JPT/CHB	rs12410789	151985018	0.0101691
JPT/CHB	rs11419775	152017637	0.00380094
JPT/CHB	rs72696919	152021278	0.00406977
JPT/CHB	rs138115683	152021391	0.00411348
JPT/CHB	rs4333848	152028561	0.005855
JPT/CHB	rs3124315	152039711	0.00266311
JPT/CHB	rs3124316	152042512	0.0080058
JPT/CHB	rs563142014	152049767	0.00430791
JPT/CHB	rs11204925	152073120	0.0101083
JPT/CHB	rs3001974	152077574	0.00656197
JPT/CHB	rs2935208	152077859	0.00656197
JPT/CHB	rs1131471	152079989	0.00656197
JPT/CHB	rs2496253	152081921	0.00656197
JPT/CHB	rs112584962	152117599	0.00599556
JPT/CHB	rs11204926	152125626	0.00357969
JPT/CHB	rs3001978	152126467	0.00738698
JPT/CHB	rs78544048	152129087	0.00548465
JPT/CHB	rs76015112	152129094	0.00548465
JPT/CHB	rs924086	152139660	0.00599556
JPT/CHB	rs969359	152144260	0.0119803
JPT/CHB	rs6696576	152157887	0.0128266
JPT/CHB	rs11587676	152159961	0.0250973
JPT/CHB	rs1390489	152161103	0.0649176
JPT/CHB	rs1390490	152161354	0.0192071
JPT/CHB	rs11583524	152161657	0.0246486
JPT/CHB	rs1496049	152161949	0.0234188
JPT/CHB	rs372224762	152168479	0.00442125
JPT/CHB	rs149885335	152170141	0.00321855
JPT/CHB	rs28682375	152170149	0.00321855
JPT/CHB	rs12408581	152175211	0.0271326
JPT/CHB	rs12409762	152175398	0.0228731
JPT/CHB	rs56013982	152176503	0.0261452
JPT/CHB	rs11589532	152176539	0.0239674
JPT/CHB	rs11204934	152176848	0.0239674
JPT/CHB	rs868304	152178568	0.0186487
JPT/CHB	rs12567463	152180128	0.0239674
JPT/CHB	rs72696963	152181189	0.0268307
JPT/CHB	rs4415568	152181207	0.0183041
JPT/CHB	rs1390485	152182168	0.0228731
JPT/CHB	rs11589587	152184129	0.0271326
JPT/CHB	rs12726613	152185500	0.0228731
JPT/CHB	rs12729662	152185750	0.023976
JPT/CHB	rs71625163	152190682	0.0205945
JPT/CHB	rs74127901	152195579	0.0252886
JPT/CHB	rs72696969	152196339	0.0277894
JPT/CHB	rs12748016	152197235	0.0234281
JPT/CHB	rs7534716	152198654	0.0182169
JPT/CHB	rs10888470	152200472	0.0182169
JPT/CHB	rs72696975	152206090	0.0277894
JPT/CHB	rs10888472	152206896	0.0260027
JPT/CHB	rs4511111	152211624	0.0277894
JPT/CHB	rs991231	152211898	0.0234281
JPT/CHB	rs12030180	152214406	0.0110767
JPT/CHB	rs6666382	152217226	0.0234281
JPT/CHB	rs11204947	152218257	0.0234281
JPT/CHB	rs11204948	152218473	0.0258683
JPT/CHB	rs11204949	152219797	0.0277894
JPT/CHB	rs55957623	152223196	0.0277894
JPT/CHB	rs6668499	152228927	0.0277894
JPT/CHB	rs4582793	152229578	0.0277894
JPT/CHB	rs200323326	152230104	0.027178
JPT/CHB	rs55654502	152231877	0.0277894
JPT/CHB	rs12406105	152232635	0.0277894
JPT/CHB	rs12566867	152234888	0.0277894
JPT/CHB	rs12408450	152238732	0.0277894
JPT/CHB	rs12408186	152238785	0.0219337
JPT/CHB	rs77937913	152238789	0.0219337
JPT/CHB	rs12407905	152240439	0.0220131
JPT/CHB	rs12407913	152240471	0.027402
JPT/CHB	rs12406777	152240472	0.027402
JPT/CHB	rs60742682	152246485	0.0283022
JPT/CHB	rs72696989	152248674	0.0277894
JPT/CHB	rs6670717	152249956	0.0256845
JPT/CHB	rs72696991	152250235	0.0277894
JPT/CHB	rs10888483	152252789	0.0277894
JPT/CHB	rs11485508	152253167	0.00351691
JPT/CHB	rs112311505	152253539	0.0277894
JPT/CHB	rs12027807	152253726	0.00351691
JPT/CHB	rs75533785	152253781	0.0277894
JPT/CHB	rs113085728	152254010	0.0277894
JPT/CHB	rs139965765	152254102	0.0277894
JPT/CHB	rs148255037	152255714	0.0254788
JPT/CHB	rs3126043	152256030	0.00367997
JPT/CHB	rs72696997	152257099	0.0277894
JPT/CHB	rs11204971	152259078	0.0277894
JPT/CHB	rs1858477	152265261	0.00367997
JPT/CHB	rs3126058	152269622	0.00319386
JPT/CHB	rs144613541	152270875	0.00683659
JPT/CHB	rs147652658	152270880	0.00683659
JPT/CHB	rs3126060	152271307	0.00314081
JPT/CHB	rs2184951	152273168	0.0020591
JPT/CHB	rs12730241	152274016	0.0020591
JPT/CHB	rs3126075	152276626	0.00230542
JPT/CHB	rs531858654	152276823	0.00433266
JPT/CHB	rs547915245	152276831	0.00433266
JPT/CHB	rs3126066	152276871	0.00263329
JPT/CHB	rs3091276	152277168	0.00349188
JPT/CHB	rs9436066	152277717	0.00250463
JPT/CHB	rs2065957	152277826	0.0016081
JPT/CHB	rs2065958	152278049	0.00210503
JPT/CHB	rs57672167	152278689	0.00226713
JPT/CHB	rs192116923	152279406	0.00319771
JPT/CHB	rs3126072	152279729	0.0033293
JPT/CHB	rs3126074	152279841	0.0033293
JPT/CHB	rs11586631	152283283	0.0277894
JPT/CHB	rs74129461	152285099	0.0258683
JPT/CHB	rs12036682	152285807	0.0104734
JPT/CHB	rs11584340	152285930	0.0245337
JPT/CHB	rs11588170	152286032	0.0277894
JPT/CHB	rs41267154	152286367	0.0245337
JPT/CHB	rs3120659	152293202	0.00340559
JPT/CHB	rs34188926	152293481	0.0234884
JPT/CHB	rs3120661	152294402	0.003757
JPT/CHB	rs1858479	152294823	0.0234884
JPT/CHB	rs12407156	152295942	0.0267119
JPT/CHB	rs11204980	152296191	0.00231497
JPT/CHB	rs34047456	152296573	0.00231497
JPT/CHB	rs6587666	152296863	0.00231497
JPT/CHB	rs6681457	152297117	0.0249343
JPT/CHB	rs12407553	152297517	0.0234884
JPT/CHB	rs11204981	152298212	0.00231497
JPT/CHB	rs11586114	152299767	0.0263354
JPT/CHB	rs11584427	152299788	0.0267119
JPT/CHB	rs568564998	152302112	0.0250632
JPT/CHB	rs72698906	152307184	0.0255743
JPT/CHB	rs3126099	152314219	0.00371886
JPT/CHB	rs3120665	152316590	0.00368525
JPT/CHB	rs11588022	152316952	0.0138229
JPT/CHB	rs10712489	152318040	0.00368525
JPT/CHB	rs3120667	152318161	0.00368525
JPT/CHB	rs72208466	152320127	0.00368525
JPT/CHB	rs11204982	152322042	0.00368525
JPT/CHB	rs6679449	152328411	0.004155
JPT/CHB	rs10788835	152330945	0.004155
JPT/CHB	rs3818831	152331240	0.00368525
JPT/CHB	rs2275264	152331533	0.004155
JPT/CHB	rs11204984	152331987	0.00423666
JPT/CHB	rs1858485	152334530	0.00379381
JPT/CHB	rs72155677	152335006	0.0033952
JPT/CHB	rs35385577	152337325	0.00375681
JPT/CHB	rs12402680	152342904	0.00368525
JPT/CHB	rs12029633	152347403	0.00403769
JPT/CHB	rs10788836	152350135	0.00403769
JPT/CHB	rs10888484	152352514	0.00403769
JPT/CHB	rs4322234	152353768	0.00419877
JPT/CHB	rs6671146	152354472	0.00419877
JPT/CHB	rs11204994	152358640	0.00419877
JPT/CHB	rs1923506	152359700	0.00419877
JPT/CHB	rs1923503	152360820	0.00419877
JPT/CHB	rs7534951	152362972	0.00419877
JPT/CHB	rs7514696	152363874	0.00419877
JPT/CHB	rs11204998	152365655	0.00419877
JPT/CHB	rs67661262	152368016	0.0140167
JPT/CHB	rs12408401	152371801	0.0140167
JPT/CHB	rs6660866	152372723	0.0143437
JPT/CHB	rs202241217	152373605	0.0143437
JPT/CHB	rs562029208	152375309	0.00429921
JPT/CHB	rs151250169	152375430	0.0143437
JPT/CHB	rs140242944	152380846	0.00982168
JPT/CHB	rs12024486	152381085	0.00952576
JPT/CHB	rs10888486	152382062	0.00952576
JPT/CHB	rs12029431	152391547	0.00873631
JPT/CHB	rs11590822	152392959	0.00873631
JPT/CHB	rs6679899	152393847	0.00873631
JPT/CHB	rs11583558	152397093	0.00873631
JPT/CHB	rs726863	152400361	0.0069473
JPT/CHB	rs11205002	152403339	0.00806481
JPT/CHB	rs12749505	152404073	0.00806481
JPT/CHB	rs113419595	152404275	0.00806481
JPT/CHB	rs986903	152410569	0.00806481
JPT/CHB	rs10888488	152411090	0.00806481
JPT/CHB	rs6695950	152412687	0.00806481
JPT/CHB	rs1923499	152413175	0.00545278
JPT/CHB	rs4845433	152414439	0.0104089
JPT/CHB	rs4240878	152414833	0.0144412
JPT/CHB	rs4557976	152415066	0.00888993
JPT/CHB	rs4845767	152415308	0.00888993
JPT/CHB	rs4845768	152415473	0.00727698
JPT/CHB	rs11205003	152416630	0.0080937
JPT/CHB	rs141355348	152418162	0.00506726
JPT/CHB	rs12125681	152418213	0.00727698
JPT/CHB	rs1885527	152421545	0.00697155
JPT/CHB	rs4845435	152423797	0.0133138
JPT/CHB	rs6694145	152424825	0.00888993
JPT/CHB	rs7531606	152426870	0.00888993
JPT/CHB	rs6587673	152430152	0.0119932
JPT/CHB	rs11461245	152432643	0.0061671
JPT/CHB	rs17597997	152432884	0.0119932
JPT/CHB	rs12137893	152437397	0.0112645
JPT/CHB	rs12116760	152437883	0.0119932
JPT/CHB	rs952180	152439945	0.0112645
JPT/CHB	rs6704503	152441295	0.0112645
JPT/CHB	rs13373771	152443608	0.0110831
JPT/CHB	rs34406913	152443670	0.0119026
JPT/CHB	rs77033261	152444584	0.0120331
JPT/CHB	rs61815580	152444619	0.0103202
JPT/CHB	rs12733078	152444658	0.0120331
JPT/CHB	rs61813862	152445162	0.01359
JPT/CHB	rs4845773	152445418	0.01359
JPT/CHB	rs4845774	152445621	0.0113409
JPT/CHB	rs4845439	152446495	0.012265
JPT/CHB	rs6698520	152448967	0.0120922
JPT/CHB	rs4845777	152450239	0.0133919
JPT/CHB	rs4240882	152456358	0.0211427
JPT/CHB	rs11205010	152457964	0.0225055
JPT/CHB	rs112791653	152467061	0.0208803
JPT/CHB	rs2181173	152474866	0.026353
JPT/CHB	rs7535188	152475899	0.0252485
JPT/CHB	rs6587679	152481262	0.0314613
JPT/CHB	rs11581947	152482587	0.0263912
JPT/CHB	rs11205014	152483634	0.0316784
JPT/CHB	rs2105117	152484129	0.0279338
JPT/CHB	rs3753451	152485227	0.0240955
JPT/CHB	rs4845441	152485421	0.0279338
JPT/CHB	rs10666468	152485608	0.0240955
JPT/CHB	rs6671924	152485830	0.0279338
JPT/CHB	rs2282296	152487979	0.0340926
JPT/CHB	rs4845780	152488846	0.0340926
JPT/CHB	rs548252	152489742	0.0340926
JPT/CHB	rs2181172	152491794	0.0340926
JPT/CHB	rs12132469	152491856	0.0340926
JPT/CHB	rs10888491	152492622	0.0327333
JPT/CHB	rs11365304	152493337	0.0209541
JPT/CHB	rs493133	152493875	0.0340926
JPT/CHB	rs1001834	152495940	0.0340926
JPT/CHB	rs11205018	152496249	0.0340926
JPT/CHB	rs545418	152497338	0.0340926
JPT/CHB	rs12116609	152497685	0.0340926
JPT/CHB	rs526099	152497811	0.0340926
JPT/CHB	rs525960	152497866	0.0340926
JPT/CHB	rs11584191	152500428	0.0340926
JPT/CHB	rs71582241	152504491	0.0350535
JPT/CHB	rs11404509	152506888	0.0346587
JPT/CHB	rs61291402	152506889	0.0346587
JPT/CHB	rs10666767	152506982	0.0343144
JPT/CHB	rs4845443	152507156	0.0344958
JPT/CHB	rs4845785	152510143	0.0336452
JPT/CHB	rs4845788	152519496	0.0312456
JPT/CHB	rs75513934	152522072	0.0262987
JPT/CHB	rs144873910	152522469	0.0262987
JPT/CHB	rs138657579	152522870	0.0306515
JPT/CHB	rs12023930	152523949	0.0272211
JPT/CHB	rs12034882	152525492	0.0312456
JPT/CHB	rs4240883	152526260	0.0312456
JPT/CHB	rs11205031	152527662	0.0300455
JPT/CHB	rs11205032	152527690	0.0300455
JPT/CHB	rs11205033	152527966	0.0312456
JPT/CHB	rs7531317	152528439	0.0274938
JPT/CHB	rs4240885	152529850	0.0312456
JPT/CHB	rs4845444	152530125	0.0312456
JPT/CHB	rs71626721	152532745	0.0260541
JPT/CHB	rs11205035	152532832	0.0313457
JPT/CHB	rs4112785	152533115	0.0313457
JPT/CHB	rs5777817	152534105	0.0497998
JPT/CHB	rs4074613	152534191	0.0404557
JPT/CHB	rs79231283	152542115	0.00843134
JPT/CHB	rs150573777	152543446	0.00097078
JPT/CHB	rs10888502	152545993	0.041933
JPT/CHB	rs182958039	152553727	0.00097078
JPT/CHB	rs74443569	152570460	0.00097078
JPT/CHB	rs75196578	152588529	0.00234563
JPT/CHB	rs200733667	152589240	0.0106098
JPT/CHB	rs1581804	152592262	0.0518492
JPT/CHB	rs11205045	152594826	0.0543619
JPT/CHB	rs12041270	152596920	0.0542553
JPT/CHB	rs11205046	152597043	0.0542553
JPT/CHB	rs9970657	152597192	0.0542553
JPT/CHB	rs1987306	152597804	0.0542553
JPT/CHB	rs1474169	152598168	0.0542553
JPT/CHB	rs925977	152598977	0.0542553
JPT/CHB	rs35655600	152599002	0.0526486
JPT/CHB	rs11205048	152601676	0.0542553
JPT/CHB	rs12564254	152602512	0.0542553
JPT/CHB	rs11581621	152603011	0.0542553
JPT/CHB	rs11587218	152603091	0.0571326
JPT/CHB	rs11205050	152603441	0.0542553
JPT/CHB	rs12073434	152603776	0.0542553
JPT/CHB	rs373516735	152604900	0.0518016
JPT/CHB	rs1575754	152605117	0.0518016
JPT/CHB	rs12035776	152607461	0.0542553
JPT/CHB	rs10127582	152608787	0.0545485
JPT/CHB	rs7522480	152608876	0.0674064
JPT/CHB	rs10127681	152608912	0.0535115
JPT/CHB	rs6671975	152613631	0.0674064
JPT/CHB	rs138421494	152619520	0.0313166
JPT/CHB	rs66587527	152619643	0.0449326
JPT/CHB	rs7540520	152619739	0.0743359
JPT/CHB	rs10888505	152625148	0.0505753
JPT/CHB	rs4287181	152626170	0.0674064
JPT/CHB	rs373465501	152626743	0.0548127
JPT/CHB	rs6587691	152634672	0.066916
JPT/CHB	rs1855080	152637150	0.066916
JPT/CHB	rs1855079	152638134	0.066916
JPT/CHB	rs11205065	152643998	0.0679572
JPT/CHB	rs1930126	152647579	0.066916
JPT/CHB	rs1853805	152649114	0.066916
JPT/CHB	rs2014369	152651023	0.0621751
JPT/CHB	rs2014368	152651029	0.0621751
JPT/CHB	rs7546815	152651851	0.0621751
JPT/CHB	rs12097462	152652137	0.066916
JPT/CHB	rs10788844	152653325	0.0621751
JPT/CHB	rs1925663	152653506	0.0616467
JPT/CHB	rs11205073	152654385	0.0621751
JPT/CHB	rs1332507	152660493	0.0621751
JPT/CHB	rs1332508	152660503	0.0621751
JPT/CHB	rs1332509	152660746	0.0621751
JPT/CHB	rs7525190	152663352	0.066916
JPT/CHB	rs10465797	152665640	0.0621751
JPT/CHB	rs10788845	152668072	0.0621751
JPT/CHB	rs3904413	152668498	0.066916
JPT/CHB	rs11205078	152669459	0.0621751
JPT/CHB	rs11581506	152673259	0.0644514
JPT/CHB	rs11587581	152674066	0.0644514
JPT/CHB	rs7543194	152674220	0.066916
JPT/CHB	rs7539239	152677727	0.0644514
JPT/CHB	rs1412542	152678445	0.0644514
JPT/CHB	rs1536157	152686773	0.0674301
JPT/CHB	rs4845466	152690745	0.0796333
JPT/CHB	rs4845467	152690825	0.0796333
JPT/CHB	rs4845468	152691078	0.0796333
JPT/CHB	rs4845469	152691308	0.0796333
JPT/CHB	rs7545543	152691367	0.0796333
JPT/CHB	rs7534164	152691438	0.0796333
JPT/CHB	rs1332499	152691943	0.0796333
JPT/CHB	rs1332500	152692074	0.0796333
JPT/CHB	rs873775	152692472	0.0796333
JPT/CHB	rs944682	152692588	0.0796333
JPT/CHB	rs3814352	152692948	0.0796333
JPT/CHB	rs3814353	152692952	0.0796333
JPT/CHB	rs11205087	152695109	0.0786876
JPT/CHB	rs10888511	152697881	0.0674301
JPT/CHB	rs1888963	152701241	0.0711687
JPT/CHB	rs10888514	152707929	0.0737454
JPT/CHB	rs66659820	152719538	0.0424422
JPT/CHB	rs28464852	152721454	0.0452012
JPT/CHB	rs9729955	152721468	0.0420027
JPT/CHB	rs1332506	152724053	0.0395815
JPT/CHB	rs7515795	152725673	0.0452715
JPT/CHB	rs10788848	152725723	0.0452715
JPT/CHB	rs4845477	152727544	0.0452715
JPT/CHB	rs4845478	152727803	0.042116
JPT/CHB	rs882827	152728795	0.0452715
JPT/CHB	rs4845479	152730216	0.042116
JPT/CHB	rs17612167	152732106	0.00858733
JPT/CHB	rs6673149	152734633	0.043645
JPT/CHB	rs11205099	152735155	0.0452715
JPT/CHB	rs6680648	152737228	0.0452715
JPT/CHB	rs6587702	152737703	0.0452715
JPT/CHB	rs75366542	152738368	0.0334729
JPT/CHB	rs4845481	152739631	0.0452715
JPT/CHB	rs6587703	152740858	0.032019
JPT/CHB	rs12077214	152743849	0.0449624
JPT/CHB	rs143284883	152745715	0.0814539
JPT/CHB	rs34384421	152746417	0.0814539
JPT/CHB	rs11205102	152747126	0.0440083
JPT/CHB	rs2339382	152749733	0.0449624
JPT/CHB	rs913997	152750256	0.0315744
JPT/CHB	rs10157301	152751595	0.106244
JPT/CHB	rs11205103	152754916	0.0449624
JPT/CHB	rs950338	152756806	0.0409805
JPT/CHB	rs7530000	152757690	0.0425766
JPT/CHB	rs11576947	152758519	0.0415698
JPT/CHB	rs10888516	152759010	0.0415698
JPT/CHB	rs1034109	152759678	0.0415698
JPT/CHB	rs16834535	152761091	0.0253546
JPT/CHB	rs1831639	152761454	0.0253249
JPT/CHB	rs6587704	152761709	0.0253249
JPT/CHB	rs4845485	152766239	0.024961
JPT/CHB	rs1537307	152769807	0.0246425
JPT/CHB	rs41268492	152770521	0.0175756
JPT/CHB	rs115138530	152770828	0.0286865
JPT/CHB	rs2065206	152771293	0.0208642
JPT/CHB	rs6587705	152774367	0.0366346
JPT/CHB	rs11322194	152774515	0.0208642
JPT/CHB	rs1048535	152777465	0.077542
JPT/CHB	rs35436039	152778118	0.0823699
JPT/CHB	rs4845488	152778576	0.0632695
JPT/CHB	rs1930127	152780277	0.10016
JPT/CHB	rs7524281	152783255	0.0228871
JPT/CHB	rs12023196	152783724	0.0308995
JPT/CHB	rs11804609	152784255	0.121768
JPT/CHB	rs4845325	152798560	0.0429899
JPT/CHB	rs11205114	152801416	0.0055011
JPT/CHB	rs4240863	152843377	0.0457513
JPT/CHB	rs12047888	152846621	0.0476677
JPT/CHB	rs16834734	152853278	0.0476677
JPT/CHB	rs377207121	152854429	0.0476677
JPT/CHB	rs2339385	152859594	0.0734948
JPT/CHB	rs547649180	152860981	0.0511263
JPT/CHB	rs1590931	152861866	0.00910659
JPT/CHB	rs6587709	152862466	0.0738427
JPT/CHB	rs1330703	152867349	0.00994512
JPT/CHB	rs6668295	152869494	0.0459989
JPT/CHB	rs58540020	152869713	0.0344051
JPT/CHB	rs3856026	152869763	0.0759112
JPT/CHB	rs75315086	152870259	0.0344051
JPT/CHB	rs6671493	152870341	0.00994512
JPT/CHB	rs6587710	152870716	0.0105293
JPT/CHB	rs76570087	152873253	0.0344051
JPT/CHB	rs77171551	152873859	0.0344051
JPT/CHB	rs11804354	152874445	0.0344051
JPT/CHB	rs79428665	152875207	0.0385303
JPT/CHB	rs58290373	152875358	0.0482822
JPT/CHB	rs1974141	152878222	0.0481586
JPT/CHB	rs12036697	152878909	0.0481586
JPT/CHB	rs2879484	152885500	0.0438062
JPT/CHB	rs2879485	152885913	0.0438062
JPT/CHB	rs7539610	152889327	0.0329856
JPT/CHB	rs12239808	152889944	0.0438062
JPT/CHB	rs12239812	152890078	0.0435756
JPT/CHB	rs12239814	152890138	0.0438062
JPT/CHB	rs11806470	152890604	0.0376715
JPT/CHB	rs10788849	152902240	0.00678845
JPT/CHB	rs4845497	152904162	0.00678845
JPT/CHB	rs61614885	152906032	0.0145669
JPT/CHB	rs57589052	152906033	0.0145669
JPT/CHB	rs756303	152908222	0.0073998
JPT/CHB	rs58298199	152908814	0.00602159
JPT/CHB	rs71730778	152909296	0.006004
JPT/CHB	rs2050674	152913356	0.0073998
JPT/CHB	rs34563282	152921985	0.00986422
JPT/CHB	rs2066004	152922896	0.0098652
JPT/CHB	rs2066005	152923113	0.0114991
JPT/CHB	rs2050673	152923698	0.0079699
JPT/CHB	rs4240865	152954839	0.0223585
JPT/CHB	rs4240866	152954875	0.0203398
JPT/CHB	rs1415964	152955085	0.0223585
JPT/CHB	rs1999886	152955522	0.0203398
JPT/CHB	rs1611759	152957439	0.0203398
JPT/CHB	rs1611760	152957573	0.0203398
JPT/CHB	rs1129654	152958238	0.0203398
JPT/CHB	rs1129655	152958267	0.0203398
JPT/CHB	rs1984198	152958584	0.0203398
JPT/CHB	rs1415962	152958731	0.0183522
JPT/CHB	rs4255332	152958745	0.0204078
JPT/CHB	rs6665575	152960506	0.0203398
JPT/CHB	rs1577964	152961784	0.0203398
JPT/CHB	rs1933383	152963468	0.0203398
JPT/CHB	rs10788850	152963932	0.0203398
JPT/CHB	rs6587716	152966705	0.0203398
JPT/CHB	rs6665527	152967009	0.0203398
JPT/CHB	rs61811427	152968419	0.0174272
JPT/CHB	rs6667418	152969685	0.0214631
JPT/CHB	rs9919227	152970867	0.0195456
JPT/CHB	rs885096	152971313	0.0195456
JPT/CHB	rs946100	152971663	0.0195456
JPT/CHB	rs4319267	152972699	0.0195456
JPT/CHB	rs3964619	152972811	0.0195456
JPT/CHB	rs1415961	152973464	0.0195456
JPT/CHB	rs3753454	152973776	0.0195456
JPT/CHB	rs946097	152974732	0.0195456
JPT/CHB	rs946098	152975038	0.0195456
JPT/CHB	rs10399896	152975083	0.0195456
JPT/CHB	rs2339494	152975143	0.0195456
JPT/CHB	rs1055935	152975941	0.0195456
JPT/CHB	rs12047099	152981048	0.0462094
JPT/CHB	rs12024694	152986260	0.0462094
JPT/CHB	rs11205165	152986928	0.0195456
JPT/CHB	rs12029192	152988118	0.0462094
JPT/CHB	rs4363385	152989321	0.020003
JPT/CHB	rs16834871	152996161	0.0491251
JPT/CHB	rs4845513	152998066	0.0261046
JPT/CHB	rs2711	153005156	0.0149061
JPT/CHB	rs423692	153005681	0.0149061
JPT/CHB	rs489323	153006047	0.0149061
JPT/CHB	rs1415969	153006448	0.0149061
JPT/CHB	rs382292	153006641	0.0149061
JPT/CHB	rs451939	153006877	0.0149061
JPT/CHB	rs419721	153006902	0.0149061
JPT/CHB	rs1846857	153012765	0.0378849
JPT/CHB	rs2339501	153013948	0.0458897
JPT/CHB	rs1995308	153014082	0.0238331
JPT/CHB	rs1995307	153014311	0.0462498
JPT/CHB	rs28647391	153014845	0.0486894
JPT/CHB	rs4041337	153018913	0.0486894
JPT/CHB	rs3856020	153019087	0.0486894
JPT/CHB	rs310125	153020264	0.0370377
JPT/CHB	rs649269	153023070	0.0348268
JPT/CHB	rs12046394	153024634	0.0348268
JPT/CHB	rs12047187	153025087	0.0372021
JPT/CHB	rs12047225	153025233	0.0488241
JPT/CHB	rs12037754	153025721	0.0488241
JPT/CHB	rs634639	153025933	0.0348268
JPT/CHB	rs6661063	153036048	0.0489114
JPT/CHB	rs310096	153036391	0.0341531
JPT/CHB	rs310099	153039294	0.0363956
JPT/CHB	rs35722864	153040505	0.0484416
JPT/CHB	rs6660797	153041726	0.0597839
JPT/CHB	rs559423296	153042009	0.0467969
JPT/CHB	rs200671030	153042010	0.0467969
JPT/CHB	rs442209	153045330	0.0341416
JPT/CHB	rs11205183	153048524	0.0446505
JPT/CHB	rs10888529	153050654	0.0576478
JPT/CHB	rs6587726	153052384	0.0551472
JPT/CHB	rs376463294	153052588	0.0550668
JPT/CHB	rs141309445	153052608	0.0576478
JPT/CHB	rs4041381	153054285	0.0258201
JPT/CHB	rs61811903	153054458	0.0576478
JPT/CHB	rs72480203	153056884	0.0417432
JPT/CHB	rs310111	153057176	0.032544
JPT/CHB	rs310112	153057762	0.0318338
JPT/CHB	rs310113	153057789	0.0318338
JPT/CHB	rs310116	153059105	0.033785
JPT/CHB	rs310117	153059801	0.0318338
JPT/CHB	rs310118	153060120	0.0318338
JPT/CHB	rs310121	153062634	0.032042
JPT/CHB	rs71582280	153063460	0.0582296
JPT/CHB	rs6587728	153064996	0.0292709
JPT/CHB	rs3913438	153066822	0.0335303
JPT/CHB	rs12040837	153068267	0.0365068
JPT/CHB	rs7536587	153073838	0.0346796
JPT/CHB	rs12041391	153073840	0.0346796
JPT/CHB	rs59429171	153074053	0.0346796
JPT/CHB	rs12032237	153075423	0.0346796
JPT/CHB	rs55780839	153075561	0.0346796
JPT/CHB	rs12075236	153076144	0.0347682
JPT/CHB	rs144248807	153077351	0.0365068
JPT/CHB	rs1119652	153077977	0.0365068
JPT/CHB	rs61204539	153078499	0.0365068
JPT/CHB	rs146071525	153080470	0.0365068
JPT/CHB	rs11205201	153082864	0.0345306
JPT/CHB	rs11205203	153084086	0.0360946
JPT/CHB	rs74133286	153085029	0.0352769
JPT/CHB	rs12037255	153090030	0.037453
JPT/CHB	rs11205205	153091767	0.037453
JPT/CHB	rs61811924	153094478	0.0268268
JPT/CHB	rs58665653	153098180	0.037453
JPT/CHB	rs76087522	153098743	0.037453
JPT/CHB	rs549161726	153101118	0.032878
JPT/CHB	rs12409742	153101353	0.037453
JPT/CHB	rs12408875	153101566	0.037453
JPT/CHB	rs80334179	153102506	0.037453
JPT/CHB	rs16834971	153102724	0.037453
JPT/CHB	rs904949	153103772	0.037453
JPT/CHB	rs12045045	153104035	0.037453
JPT/CHB	rs11205209	153104182	0.0268268
JPT/CHB	rs2928	153112806	0.0262338
JPT/CHB	rs10888533	153114916	0.0268268
JPT/CHB	rs12049044	153115109	0.0330113
JPT/CHB	rs552242532	153115147	0.0267367
JPT/CHB	rs12046633	153115172	0.0267367
JPT/CHB	rs12045873	153115200	0.0278752
JPT/CHB	rs11205211	153115253	0.0308901
JPT/CHB	rs533437	153119969	0.0256237
JPT/CHB	rs510277	153122310	0.0254421
JPT/CHB	rs516280	153122930	0.0254421
JPT/CHB	rs564787	153125400	0.0240405
JPT/CHB	rs499893	153127880	0.0240405
JPT/CHB	rs474907	153128269	0.0260337
JPT/CHB	rs539269	153132115	0.0240405
JPT/CHB	rs75183495	153132669	0.0240405
JPT/CHB	rs112951761	153133079	0.0219263
JPT/CHB	rs509061	153133123	0.0219263
JPT/CHB	rs546160	153133124	0.0219263
JPT/CHB	rs12403756	153133281	0.0242769
JPT/CHB	rs12406257	153133328	0.0238044
JPT/CHB	rs12403764	153133355	0.0238044
JPT/CHB	rs476761	153134300	0.0260337
JPT/CHB	rs1697431	153134910	0.0240766
JPT/CHB	rs503914	153135119	0.0260337
JPT/CHB	rs555926	153135459	0.0253881
JPT/CHB	rs474200	153136053	0.0247263
JPT/CHB	rs57634145	153139358	0.0188272
JPT/CHB	rs575860	153139890	0.0164212
JPT/CHB	rs138114182	153139960	0.027214
JPT/CHB	rs9970592	153140118	0.0265687
JPT/CHB	rs12406869	153140157	0.0359552
JPT/CHB	rs498131	153143504	0.0205765
JPT/CHB	rs75479578	153168834	0.00215995
JPT/CHB	rs1831238	153169522	0.00161339
JPT/CHB	rs56934782	153170035	0.00222775
JPT/CHB	rs61427785	153170305	0.00146189
JPT/CHB	rs78724691	153170401	0.00146189
JPT/CHB	rs79925447	153172005	0.00146189
JPT/CHB	rs1329107	153172189	0.00146189
JPT/CHB	rs76717215	153175318	0.00146189
JPT/CHB	rs7534334	153177852	0.00196692
JPT/CHB	rs11205219	153181916	0.00742799
JPT/CHB	rs10888536	153182911	0.00742799
JPT/CHB	rs10494292	153183845	0.00720418
JPT/CHB	rs10788860	153184789	0.0093336
JPT/CHB	rs11205223	153184930	0.00720418
JPT/CHB	rs10788861	153185394	0.0093336
JPT/CHB	rs11205224	153185549	0.00720418
JPT/CHB	rs11205225	153185608	0.00720418
JPT/CHB	rs10888538	153186267	0.00720418
JPT/CHB	rs12061473	153187269	0.00720418
JPT/CHB	rs10888539	153187595	0.00720418
JPT/CHB	rs11205228	153187807	0.00720418
JPT/CHB	rs11205230	153188032	0.00720418
JPT/CHB	rs12069007	153188869	0.00720418
JPT/CHB	rs71582292	153189098	0.00720418
JPT/CHB	rs1410860	153189978	0.0093336
JPT/CHB	rs12062833	153190376	0.00720418
JPT/CHB	rs1360100	153192214	0.0093947
JPT/CHB	rs943134	153197786	0.00905292
JPT/CHB	rs1998845	153199733	0.00722118
JPT/CHB	rs10788863	153200307	0.00772293
JPT/CHB	rs4845341	153202786	0.00773226
JPT/CHB	rs7525529	153205285	0.00913134
JPT/CHB	rs7525704	153205421	0.0038762
JPT/CHB	rs6674985	153206993	0.00913134
JPT/CHB	rs1410863	153207274	0.00913134
JPT/CHB	rs1536823	153210182	0.00857878
JPT/CHB	rs6587733	153211557	0.00857878
JPT/CHB	rs4845532	153212490	0.00857878
JPT/CHB	rs12135864	153213098	0.00561155
JPT/CHB	rs12136892	153214192	0.00559669
JPT/CHB	rs12126039	153214352	0.00583317
JPT/CHB	rs7523592	153214524	0.00559669
JPT/CHB	rs11205246	153217329	0.0080493
JPT/CHB	rs1926234	153217977	0.00540061
JPT/CHB	rs554457965	153219336	0.00383104
JPT/CHB	rs7532289	153222657	0.00643486
JPT/CHB	rs1329097	153224122	0.00643486
JPT/CHB	rs10567874	153230481	0.00587509
JPT/CHB	rs943967	153231876	0.00643486
JPT/CHB	rs11205255	153234602	0.00643486
JPT/CHB	rs10888546	153236684	0.00623288
JPT/CHB	rs4585927	153237467	0.00587509
JPT/CHB	rs6686895	153237922	0.00587509
JPT/CHB	rs1410861	153238503	0.00587509
JPT/CHB	rs10047202	153239426	0.00587509
JPT/CHB	rs2094636	153239586	0.00587509
JPT/CHB	rs2094637	153239921	0.00626886
JPT/CHB	rs1928341	153240013	0.00587509
JPT/CHB	rs10788864	153242805	0.00587509
JPT/CHB	rs10888549	153249072	0.0213047
JPT/CHB	rs11205261	153254767	0.0222098
JPT/CHB	rs2916238	153260711	0.0213047
JPT/CHB	rs3795386	153270392	0.00380151
JPT/CHB	rs2771111	153270857	0.00844458
JPT/CHB	rs1433678	153271068	0.00979906
JPT/CHB	rs821431	153271524	0.00951615
JPT/CHB	rs821428	153275506	0.00866166
JPT/CHB	rs843971	153277423	0.00985977
JPT/CHB	rs1655320	153279177	0.00962637
JPT/CHB	rs821424	153282892	0.010725
JPT/CHB	rs821420	153283978	0.010725
JPT/CHB	rs821419	153284200	0.0110605
JPT/CHB	rs821418	153284423	0.010725
JPT/CHB	rs821416	153287366	0.010725
JPT/CHB	rs1094362	153290524	0.0117899
JPT/CHB	rs2916233	153290695	0.00978871
JPT/CHB	rs821414	153292639	0.0110605
JPT/CHB	rs821411	153294077	0.0114546
JPT/CHB	rs67812211	153294196	0.00978871
JPT/CHB	rs35395413	153294355	0.00959267
JPT/CHB	rs2916229	153294653	0.00978871
JPT/CHB	rs821408	153296027	0.0114546
JPT/CHB	rs821407	153297131	0.0117899
JPT/CHB	rs1836118	153298525	0.0117899
JPT/CHB	rs2771115	153299965	0.0114546
JPT/CHB	rs2771116	153300351	0.0117899
JPT/CHB	rs2771118	153301527	0.0114546
JPT/CHB	rs60799710	153301674	0.0102392
JPT/CHB	rs2771120	153302417	0.00993681
JPT/CHB	rs1655310	153303930	0.0117899
JPT/CHB	rs1754133	153304560	0.010725
JPT/CHB	rs1754132	153304768	0.0110605
JPT/CHB	rs1655308	153304769	0.0110605
JPT/CHB	rs151252426	153308203	0.0084955
JPT/CHB	rs1754134	153310747	0.0107872
JPT/CHB	rs3006449	153314347	0.00586521
JPT/CHB	rs3006450	153314534	0.00586521
JPT/CHB	rs3014861	153314822	0.00586521
JPT/CHB	rs3014862	153314999	0.00586521
JPT/CHB	rs735012	153316260	0.00586521
JPT/CHB	rs3006452	153317370	0.00586521
JPT/CHB	rs2916208	153320125	0.00586521
JPT/CHB	rs2916205	153320755	0.00586521
JPT/CHB	rs3806231	153321348	0.00586521
JPT/CHB	rs2916202	153321810	0.00586521
JPT/CHB	rs4845345	153324212	0.00571463
JPT/CHB	rs12561811	153324548	0.00621884
JPT/CHB	rs35364949	153324802	0.00603728
JPT/CHB	rs10888558	153325130	0.00628503
JPT/CHB	rs1347250	153325954	0.00618311
JPT/CHB	rs11580993	153339314	0.00647845
JPT/CHB	rs35195593	153343717	0.0128487
JPT/CHB	rs3006475	153344636	0.0148313
JPT/CHB	rs2916191	153345911	0.0128487
JPT/CHB	rs4772	153346263	0.0128487
JPT/CHB	rs3014885	153352127	0.0148313
JPT/CHB	rs374815343	153352260	0.0133545
JPT/CHB	rs2916221	153352865	0.0128487
JPT/CHB	rs2916217	153353198	0.0128487
JPT/CHB	rs3006479	153355594	0.0148313
JPT/CHB	rs3006482	153356497	0.0177688
JPT/CHB	rs371154676	153356719	0.012286
JPT/CHB	rs34944983	153357697	0.0148313
JPT/CHB	rs6659104	153362146	0.0137168
JPT/CHB	rs3006488	153362507	0.0177688
JPT/CHB	rs73018470	153369532	0.0148545
JPT/CHB	rs61803340	153369833	0.0148545
JPT/CHB	rs59678238	153370659	0.0148545
JPT/CHB	rs113420049	153374406	0.0148545
JPT/CHB	rs6673905	153376145	0.0148545
JPT/CHB	rs6686657	153376207	0.0148545
JPT/CHB	rs11205283	153376350	0.0148545
JPT/CHB	rs11205286	153376743	0.0148545
JPT/CHB	rs11580424	153377319	0.0148545
JPT/CHB	rs74436639	153382458	0.0148545
JPT/CHB	rs11590633	153382941	0.0148545
JPT/CHB	rs61803116	153384716	0.0148545
JPT/CHB	rs4845543	153385086	0.0148545
JPT/CHB	rs3014812	153388881	0.018884
JPT/CHB	rs4845348	153390245	0.0108779
JPT/CHB	rs3006412	153390542	0.0124142
JPT/CHB	rs3006414	153391729	0.0155099
JPT/CHB	rs3014822	153400479	0.0160837
JPT/CHB	rs3006422	153400672	0.0160837
JPT/CHB	rs3014823	153401109	0.0160837
JPT/CHB	rs3006423	153401664	0.0160837
JPT/CHB	rs77140629	153403487	0.0133928
JPT/CHB	rs3006426	153408031	0.00283968
JPT/CHB	rs3014831	153411229	0.00290854
JPT/CHB	rs10888562	153418785	0.00576229
JPT/CHB	rs6587740	153419033	0.00576229
JPT/CHB	rs3014832	153419639	0.00317231
JPT/CHB	rs3014833	153419984	0.00317231
JPT/CHB	rs4845545	153422325	0.00556219
JPT/CHB	rs6700785	153425008	0.00592314
JPT/CHB	rs4418538	153426161	0.00556007
JPT/CHB	rs3014835	153427569	0.00317231
JPT/CHB	rs875501	153428683	0.00317231
JPT/CHB	rs3014836	153431200	0.00317231
JPT/CHB	rs3014838	153432265	0.00317231
JPT/CHB	rs3014839	153432740	0.00317231
JPT/CHB	rs3006433	153433692	0.00317231
JPT/CHB	rs11205297	153433696	0.0131189
JPT/CHB	rs4240869	153435744	0.00547175
JPT/CHB	rs3006435	153437003	0.00512344
JPT/CHB	rs3014841	153437344	0.00543684
JPT/CHB	rs12759195	153437423	0.00491378
JPT/CHB	rs3006436	153438422	0.00512344
JPT/CHB	rs2986208	153440689	0.00512344
JPT/CHB	rs983844	153442499	0.00512344
JPT/CHB	rs10888563	153445024	0.00547175
JPT/CHB	rs10888564	153445100	0.00547175
JPT/CHB	rs71584111	153450133	0.00500103
JPT/CHB	rs148011727	153458931	0.00192365
JPT/CHB	rs7535089	153459023	0.00511601
JPT/CHB	rs71584114	153460118	0.00464434
JPT/CHB	rs6421468	153463764	0.00432971
JPT/CHB	rs6672390	153466704	0.00683752
JPT/CHB	rs6660055	153467074	0.0066855
JPT/CHB	rs16835366	153468106	0.0066855
JPT/CHB	rs28707433	153469765	0.0066855
JPT/CHB	rs4845548	153470167	0.0066855
JPT/CHB	rs11392697	153471344	0.00285706
JPT/CHB	rs4845549	153472285	0.00801709
JPT/CHB	rs4845550	153472556	0.00719888
JPT/CHB	rs16835382	153475660	0.00713518
JPT/CHB	rs9436095	153479777	0.00687085
JPT/CHB	rs28635377	153479846	0.00534143
JPT/CHB	rs28632016	153479905	0.00534143
JPT/CHB	rs4845552	153479998	0.00534143
JPT/CHB	rs28410699	153482272	0.00695625
JPT/CHB	rs6587745	153485284	0.00695625
JPT/CHB	rs6587746	153485359	0.00695625
JPT/CHB	rs16835393	153487225	0.00695625
JPT/CHB	rs7544359	153487714	0.00665656
JPT/CHB	rs7515940	153488027	0.00695625
JPT/CHB	rs7537898	153488080	0.00695625
JPT/CHB	rs7534823	153490810	0.00695625
JPT/CHB	rs4845554	153492017	0.00695625
JPT/CHB	rs7518306	153496247	0.0105579
JPT/CHB	rs4845351	153496711	0.00481406
JPT/CHB	rs477339	153510621	0.0200827
JPT/CHB	rs1810765	153515120	0.0257535
JPT/CHB	rs35932716	153535604	0.00181801
JPT/CHB	rs144816475	153553932	0.00316912
JPT/CHB	rs28857273	153560040	0.00488492
JPT/CHB	rs2026564	153565636	0.00582451
JPT/CHB	rs555939948	153567927	0.0014296
JPT/CHB	rs9729962	153568986	0.00563057
JPT/CHB	rs73009940	153569599	0.00648197
JPT/CHB	rs28737329	153571023	0.00709409
JPT/CHB	rs139734691	153572182	0.00324144
JPT/CHB	rs148716453	153573725	0.00184275
JPT/CHB	rs372416236	153574152	0.00235313
JPT/CHB	rs9792963	153588208	0.000448029
JPT/CHB	rs9792967	153588279	0.000448029
JPT/CHB	rs558422909	153593635	0.000376989
YRI	rs10888453	151896500	0.000252218
YRI	rs74126720	151897305	0.00292055
YRI	rs56399868	151900841	0.0023699
YRI	rs1844542	151903415	0.000252218
YRI	rs1490190	151910494	0.000252218
YRI	rs2932578	151911007	0.000252218
YRI	rs74783393	151912718	0.000445312
YRI	rs1211573308	151913755	0.00029151
YRI	rs16833656	151916692	0.00262472
YRI	rs13375962	151919797	0.00262472
YRI	rs74126729	151924394	0.00262472
YRI	rs75065445	151928493	0.00301192
YRI	rs74126732	151931645	0.00262472
YRI	rs3007693	151932375	0.000226005
YRI	rs2932581	151933963	0.00100286
YRI	rs2999508	151934447	0.00122034
YRI	rs2932564	151937894	0.000226005
YRI	rs990893022	151938570	0.0031164
YRI	rs1552605	151940401	0.00819803
YRI	rs1602245	151941442	0.00819803
YRI	no rsID	151943692	0.00163829
YRI	rs3007699	151944403	0.00819803
YRI	rs1826172	151944510	0.00819803
YRI	rs1826171	151944524	0.00819803
YRI	rs1826170	151944658	0.00819803
YRI	rs3007700	151945629	0.00819803
YRI	rs2932563	151946318	0.00819803
YRI	no rsID	151946629	0.00819803
YRI	rs112935859	151946656	0.00324482
YRI	rs2932562	151946975	0.00819803
YRI	rs2932561	151946977	0.00819803
YRI	rs2932560	151947034	0.00819803
YRI	rs114301638	151950890	0.000635129
YRI	rs74126760	151951378	0.00163829
YRI	rs60251684	151951719	0.00163829
YRI	rs3007704	151952075	0.00889841
YRI	rs61697019	151954368	0.00257963
YRI	rs2999530	151954377	0.00889841
YRI	rs1272144544	151954642	0.00102093
YRI	rs72993621	151957950	0.00248213
YRI	rs3007706	151962209	0.00474884
YRI	rs12736889	151968892	0.00215988
YRI	rs142116823	151981539	0.00750526
YRI	rs6587643	151982348	0.00577994
YRI	rs2932572	151984556	0.00425044
YRI	rs114935675	151989136	0.0153263
YRI	rs79108362	151992865	0.00435609
YRI	rs1826173	151994701	0.00630333
YRI	rs72993672	151996971	0.00251452
YRI	rs2999559	151997199	0.00461816
YRI	rs34974291	151998015	0.00385539
YRI	rs3007671	151999347	0.00589517
YRI	no rsID	151999521	0.00341052
YRI	rs537374040	151999539	0.00311955
YRI	rs149130331	152000774	0.00356385
YRI	rs2999547	152002663	0.00382518
YRI	rs3007674	152002984	0.00491123
YRI	rs72993675	152004232	0.00295583
YRI	rs12134184	152004435	0.0046699
YRI	rs2999550	152005482	0.00502519
YRI	rs6694472	152005703	0.0109126
YRI	rs112064185	152005945	0.00216634
YRI	rs4631697	152008482	0.0109126
YRI	rs4634912	152008671	0.0109126
YRI	rs115806525	152013115	0.0030104
YRI	rs7539086	152015575	0.0164971
YRI	rs3007680	152016425	0.00290718
YRI	rs3007681	152019357	0.00290718
YRI	rs12086674	152023108	0.0109126
YRI	rs116435172	152023236	0.0152551
YRI	rs58008416	152025074	0.00584963
YRI	rs114589564	152025494	0.0109126
YRI	rs56365520	152029110	0.00280842
YRI	rs4845728	152037191	0.00566289
YRI	rs111760908	152041662	0.00197079
YRI	rs113016480	152043070	0.00197079
YRI	rs6673322	152044410	0.0109126
YRI	rs2069258	152045626	0.00416597
YRI	rs1424350437	152049767	0.000845305
YRI	rs531725653	152051927	0.00163829
YRI	rs542733631	152052471	0.0153263
YRI	rs11204924	152063757	0.0164971
YRI	rs78051559	152064632	0.0153263
YRI	rs537204818	152065880	0.0030104
YRI	rs1178594958	152066330	0.0117292
YRI	rs955890070	152067293	0.00742744
YRI	rs11334740	152068746	0.00262437
YRI	rs3001974	152077574	0.00562947
YRI	rs2935208	152077859	0.00582695
YRI	rs1131471	152079989	0.00562947
YRI	rs2496253	152081921	0.00582695
YRI	rs143222885	152082957	0.00163829
YRI	rs111440288	152092018	0.0153263
YRI	rs7540075	152094992	0.0112648
YRI	rs556878783	152111865	0.0164971
YRI	rs3122305	152116238	0.00562947
YRI	rs76092787	152118996	0.0164971
YRI	rs7540580	152121852	0.0164971
YRI	rs3001978	152126467	0.00315619
YRI	rs78544048	152129087	0.0034343
YRI	rs76015112	152129094	0.0034343
YRI	rs60438363	152129925	0.00407879
YRI	rs16833854	152130883	0.0034343
YRI	rs147929418	152138837	0.0138518
YRI	rs924088	152142087	0.00221962
YRI	rs74126341	152143205	0.00475341
YRI	rs16833865	152143318	0.00601441
YRI	rs11204929	152146789	0.00665849
YRI	rs1603343	152149045	0.00619926
YRI	rs1908638	152149258	0.00619926
YRI	rs114337940	152150883	0.00816994
YRI	rs11204930	152151950	0.00619926
YRI	rs116380985	152153589	0.00958094
YRI	rs114869280	152158651	0.0168794
YRI	rs1496043	152159479	0.0118082
YRI	rs12130219	152162106	0.0165576
YRI	rs34372395	152167407	0.0165576
YRI	rs12117911	152168537	0.0131618
YRI	rs56407906	152168611	0.0129098
YRI	rs35058813	152168717	0.0165576
YRI	rs1552994	152171461	0.0165576
YRI	rs76335468	152172248	0.0107295
YRI	rs12733173	152173972	0.0165576
YRI	rs114608068	152174685	0.0131212
YRI	rs877776	152178018	0.01571
YRI	rs115659366	152179831	0.0107295
YRI	rs4611016	152181028	0.0165576
YRI	rs10443207	152182760	0.0165576
YRI	rs34428306	152184316	0.0165576
YRI	rs71625166	152191000	0.00994519
YRI	rs115232928	152191052	0.0107295
YRI	rs138107632	152191116	0.0107295
YRI	rs6662450	152191709	0.0131618
YRI	rs10788828	152191879	0.011555
YRI	rs7520249	152192114	0.011555
YRI	rs7520375	152192293	0.011555
YRI	rs6587647	152192631	0.011555
YRI	rs114845154	152193049	0.0107295
YRI	rs6587651	152193121	0.011555
YRI	rs6587652	152193291	0.011555
YRI	rs7535536	152193544	0.0131618
YRI	rs11204938	152193990	0.0131618
YRI	rs116346186	152194198	0.0107295
YRI	rs1390487	152194601	0.011555
YRI	rs1491545713	152197533	0.0105504
YRI	rs116507151	152203623	0.0223559
YRI	rs115042555	152205496	0.0121421
YRI	rs142390192	152209758	0.00994519
YRI	rs116738962	152210207	0.00776975
YRI	rs11204944	152210396	0.0139427
YRI	rs12080465	152214481	0.00776975
YRI	rs78124248	152222272	0.0121421
YRI	no rsID	152222807	0.0139427
YRI	rs74618254	152223307	0.0121421
YRI	rs7527318	152224948	0.00831738
YRI	rs7541297	152225041	0.00831738
YRI	no rsID	152226532	0.0106315
YRI	rs182798347	152228717	0.000866858
YRI	rs540927716	152229375	0.0104344
YRI	rs189829069	152229613	0.013722
YRI	rs11204956	152236058	0.00389524
YRI	rs12089071	152237938	0.00831738
YRI	rs534205425	152238165	0.00831738
YRI	rs183343613	152240402	0.0121421
YRI	rs71515796	152240499	0.0107791
YRI	rs77594749	152240525	0.00396241
YRI	rs77973978	152240526	0.00396241
YRI	rs564371911	152240541	0.00831738
YRI	rs116088952	152240584	0.00831738
YRI	rs533341637	152243390	0.0143354
YRI	rs146394921	152245954	0.013722
YRI	rs1440661816	152247351	0.00586613
YRI	rs12094662	152247417	0.0164971
YRI	rs73003272	152249498	0.013917
YRI	rs11204967	152249720	0.00389524
YRI	rs58744331	152250786	0.00350599
YRI	rs77798923	152251014	0.013917
YRI	rs114685684	152251984	0.013722
YRI	rs7523354	152253185	0.00623694
YRI	rs188011275	152255411	0.00410625
YRI	rs116730370	152257304	0.00864645
YRI	rs114578747	152259037	0.00864645
YRI	rs149675779	152259611	0.00302202
YRI	rs3120671	152261901	0.00866696
YRI	rs557340422	152262856	0.00864645
YRI	rs566538180	152263697	0.0113726
YRI	rs2184955	152264344	0.00669045
YRI	rs3126053	152265876	0.00678438
YRI	rs115802570	152266249	0.00864645
YRI	rs114081365	152266363	0.00864645
YRI	rs3126057	152266619	0.0056787
YRI	rs560041473	152267790	0.00864645
YRI	rs143583854	152268384	0.00864645
YRI	rs142323059	152269315	0.00599143
YRI	rs114317810	152269773	0.00864645
YRI	rs76858426	152269782	0.00864645
YRI	rs151201874	152271161	0.00864645
YRI	rs3126060	152271307	0.0108661
YRI	rs76330665	152275273	0.00864645
YRI	rs78733053	152275644	0.00864645
YRI	rs78434011	152275809	0.00864645
YRI	rs76786926	152278765	0.00864645
YRI	rs142914878	152279489	0.00864645
YRI	rs76074237	152279686	0.00864645
YRI	rs3126072	152279729	0.00941735
YRI	rs3126074	152279841	0.00823756
YRI	rs146237930	152280202	0.00864645
YRI	rs80152591	152280739	0.00864645
YRI	rs58994455	152282025	0.00864645
YRI	rs12407807	152282311	0.00864645
YRI	rs78489268	152283775	0.00864645
YRI	rs77032592	152285002	0.00864645
YRI	rs76385639	152289573	0.013722
YRI	rs115601572	152291669	0.0223559
YRI	rs12078141	152292737	0.00776975
YRI	rs3120659	152293202	0.00849381
YRI	rs115786466	152295677	0.013722
YRI	rs10157860	152297494	0.0105966
YRI	rs12059943	152298850	0.0164971
YRI	rs73007752	152300717	0.0119307
YRI	rs3126085	152300817	0.00609953
YRI	rs1858480	152301735	0.00676133
YRI	rs554038614	152302627	0.0060307
YRI	rs35971937	152304644	0.00609953
YRI	rs3126088	152305785	0.00676133
YRI	rs1858482	152306921	0.00609953
YRI	rs3126092	152307955	0.00609953
YRI	rs3126094	152308243	0.00676133
YRI	rs2338555	152309380	0.00676133
YRI	rs2338556	152309427	0.00676133
YRI	rs60958057	152311605	0.0105966
YRI	rs3126098	152311923	0.00697414
YRI	rs12082215	152311947	0.0164971
YRI	rs13375825	152313995	0.0112241
YRI	rs115397408	152315078	0.0173944
YRI	rs115786582	152315432	0.0173944
YRI	rs12062076	152315797	0.0164971
YRI	rs116810734	152317584	0.0173944
YRI	rs115763163	152320266	0.0173944
YRI	rs115206579	152321831	0.0173944
YRI	rs115279484	152322127	0.0164971
YRI	rs16842865	152328095	0.0164971
YRI	rs6587667	152329852	0.0164971
YRI	rs80152072	152338564	0.0173944
YRI	rs78477860	152339414	0.0173944
YRI	rs75591456	152339754	0.0173944
YRI	rs77837602	152342292	0.0173944
YRI	rs193061996	152345073	0.0173944
YRI	rs80171606	152356526	0.0173944
YRI	rs115424912	152363139	0.0173944
YRI	rs12079093	152369795	0.0064231
YRI	rs114309037	152369921	0.00637003
YRI	rs80233374	152370167	0.00637003
YRI	rs75262996	152371577	0.00637003
YRI	rs116069880	152371638	0.00637003
YRI	rs61592477	152371815	0.0105817
YRI	rs7515573	152371996	0.00637003
YRI	rs546065238	152372826	0.00572577
YRI	rs12088262	152372951	0.00485827
YRI	rs530917816	152373067	0.00551143
YRI	rs184091337	152374089	0.00945613
YRI	rs146585072	152374984	0.00600673
YRI	rs7516559	152376072	0.00828357
YRI	rs7539135	152376631	0.00600673
YRI	rs1923510	152376685	0.00945613
YRI	rs6678022	152377621	0.008462
YRI	rs13374172	152382148	0.008462
YRI	rs7523778	152384231	0.0102318
YRI	rs35639220	152384630	0.008462
YRI	rs1923492	152384833	0.00965031
YRI	rs79051784	152386736	0.0198026
YRI	rs60080933	152388764	0.008462
YRI	rs569868505	152390726	0.00736274
YRI	rs79253675	152392373	0.00749861
YRI	rs143844937	152392827	0.00736274
YRI	rs116719915	152395435	0.005734
YRI	rs150197266	152396978	0.005734
YRI	rs13374305	152399278	0.00960087
YRI	rs73001342	152399388	0.00518534
YRI	rs79141289	152399594	0.00724628
YRI	rs74127939	152400079	0.00776204
YRI	rs1923512	152401611	0.00686991
YRI	rs4353095	152401695	0.00169365
YRI	rs116361882	152401836	0.00724628
YRI	rs114174342	152402243	0.00982311
YRI	rs11205002	152403339	0.00296048
YRI	rs142946672	152403576	0.008304
YRI	rs12749505	152404073	0.00296048
YRI	rs377287989	152405578	0.00551002
YRI	rs4450024	152406605	0.008304
YRI	rs370015670	152407440	0.00776204
YRI	rs112486457	152412017	0.00383164
YRI	rs114740977	152413473	0.00247659
YRI	rs74127968	152415114	0.00776204
YRI	rs75262390	152419049	0.00671438
YRI	rs80078280	152419446	0.005734
YRI	rs113625177	152420552	0.00926046
YRI	rs13375087	152424276	0.00365063
YRI	rs9651182	152425876	0.00365063
YRI	rs79351293	152427408	0.005734
YRI	rs73003031	152429777	0.00708318
YRI	rs113902235	152430069	0.005734
YRI	no rsID	152430854	0.0257379
YRI	rs6587674	152433346	0.00129595
YRI	rs6683531	152433928	0.00372356
YRI	rs114795336	152434695	0.005734
YRI	rs149345343	152435118	0.0163912
YRI	rs12134605	152437479	0.00320271
YRI	rs7549811	152438606	0.0163912
YRI	rs952180	152439945	0.00350172
YRI	rs544414	152440600	0.00458577
YRI	rs78193914	152440876	0.0163912
YRI	rs6704503	152441295	0.00350172
YRI	rs16834110	152442483	0.0163912
YRI	rs535015751	152444573	0.0163912
YRI	rs113789098	152445966	0.00385178
YRI	rs79405992	152447472	0.00503991
YRI	rs112258583	152449702	0.0163912
YRI	rs76851246	152453599	0.0149787
YRI	rs74383164	152454849	0.00824837
YRI	rs75839157	152456118	0.0236439
YRI	rs115124192	152457178	0.0236439
YRI	rs6689330	152458587	0.00859573
YRI	rs114329046	152459711	0.00102172
YRI	rs144429485	152460884	0.00859573
YRI	rs6587677	152461840	0.0028229
YRI	rs6676455	152461966	0.00859573
YRI	rs80177561	152466956	0.00520279
YRI	rs111957409	152470131	0.00724628
YRI	rs6670126	152472067	0.0102967
YRI	rs58300463	152475898	0.00724628
YRI	rs73003080	152477311	0.00233946
YRI	rs75460182	152479607	0.00724628
YRI	rs7549858	152479752	0.00400495
YRI	rs79887052	152480417	0.00400495
YRI	rs60179982	152480835	0.00352873
YRI	rs73004845	152482227	0.00251924
YRI	rs73004848	152483461	0.0020133
YRI	rs4845442	152485545	0.00661529
YRI	rs477621	152486252	0.00727841
YRI	rs3753448	152486407	0.00727841
YRI	rs557057	152486654	0.00533097
YRI	rs488393	152489548	0.00730216
YRI	rs733439	152490144	0.00352873
YRI	rs16834174	152492175	0.0020133
YRI	rs528208879	152493337	0.0042955
YRI	rs4845784	152494583	0.00441764
YRI	rs1970283	152495619	0.00730216
YRI	rs75725326	152496785	0.0236439
YRI	rs79563434	152497925	0.0236439
YRI	rs113538965	152499768	0.0020133
YRI	rs55670708	152499787	0.00758517
YRI	rs10888492	152499908	0.00498182
YRI	rs498184	152501423	0.00730216
YRI	rs74128262	152509970	0.00808881
YRI	rs4845786	152510144	0.00727841
YRI	rs6662656	152510399	0.00808881
YRI	rs55692268	152511138	0.00808881
YRI	rs56168137	152516522	0.00661897
YRI	rs1538083	152517116	0.00730216
YRI	rs114053896	152517428	0.0171845
YRI	rs564107	152519295	0.00410133
YRI	rs491077	152519570	0.00410133
YRI	rs568661	152519787	0.00410133
YRI	rs4570426	152520434	0.00410133
YRI	rs575012258	152520621	0.00323522
YRI	rs4278377	152520761	0.00410133
YRI	rs6673418	152521090	0.00410133
YRI	rs6658474	152521205	0.00410133
YRI	rs566529373	152522401	0.00323522
YRI	rs189376966	152522537	0.00323522
YRI	rs531470	152523513	0.00410133
YRI	rs530343	152523670	0.00410133
YRI	rs557164	152523922	0.0046988
YRI	rs10157520	152524466	0.0046988
YRI	rs539265028	152525591	0.00323522
YRI	rs7538819	152525651	0.00410133
YRI	rs7539031	152525837	0.00410133
YRI	rs486283	152525957	0.00410133
YRI	rs550641	152526057	0.00410133
YRI	rs149079436	152527555	0.0171845
YRI	rs114710792	152528433	0.0171845
YRI	rs114485419	152529428	0.00937538
YRI	rs116557583	152534316	0.00937538
YRI	rs6660119	152534336	0.00860339
YRI	rs144486353	152543813	0.0252332
YRI	rs76100569	152545711	0.0268359
YRI	rs1317628152	152545892	0.0197374
YRI	rs187343646	152546053	0.0252332
YRI	rs1302165756	152546061	0.0252332
YRI	rs75383250	152546064	0.0268359
YRI	rs61699371	152547201	0.0283634
YRI	rs75503085	152550415	0.0268359
YRI	rs114593512	152551310	0.0327138
YRI	rs149516289	152552311	0.0327138
YRI	rs115264155	152554142	0.0327138
YRI	rs6687303	152555157	0.0268359
YRI	rs116183763	152556840	0.0209547
YRI	rs114556879	152556884	0.0162476
YRI	rs115386406	152561484	0.0162476
YRI	rs138035792	152588078	0.0422306
YRI	rs145663339	152588657	0.0310221
YRI	rs201870857	152589312	0.0259493
YRI	rs1491377616	152590051	0.0422306
YRI	rs6693105	152590663	0.0444199
YRI	rs4845446	152590750	0.0422306
YRI	rs4845447	152590886	0.0422306
YRI	rs4845449	152591024	0.0422306
YRI	rs1271727870	152591339	0.0449394
YRI	rs4845452	152591647	0.0422306
YRI	rs1581804	152592262	0.0358983
YRI	rs6700158	152592828	0.0422306
YRI	rs6662654	152593081	0.0422306
YRI	rs11205044	152593437	0.0422306
YRI	rs11205045	152594826	0.0300621
YRI	rs12041270	152596920	0.0275711
YRI	rs11205046	152597043	0.0275711
YRI	rs9970657	152597192	0.0275711
YRI	rs1987306	152597804	0.0275711
YRI	rs1474169	152598168	0.0275711
YRI	rs925977	152598977	0.0275711
[truncated: 2,124 more rows]
