# Supplementary material for: Selective sweep for an enhancer involucrin allele identifies skin barrier adaptation out of Africa
Source: Nat Commun. 2021 May 7;12:2557. doi: 10.1038/s41467-021-22821-w (PMC8105351; doi:10.1038/s41467-021-22821-w)
Supplement: Supplementary file 6 — Supplementary Data 3 [file 41467_2021_22821_MOESM6_ESM.xlsx]

## Sheet: Suppl Data 3
Supplementary Data 3. Defined haplotypes for each 1KGP population (CEU, FIN, and IBS) based on SNPs that are linkage disequilbrium (r2 >0.80) with SNPs that have top CMS (bold) and/or iSAFE >0.10 (pink) scores or SNPs with 0.095<iSAFE<0.10 (orange).
rsID	Chr	Position (hg19)	Population	Haplotype	r2	Ref (POP) frequency	Alt frequency
rs2339399	1	152788161	CEU	LCE1A-SMCP	0.81	A (0.955)	C (0.045)
rs7550676	1	152793205	CEU	LCE1A-SMCP	0.81	A (0.955)	G (0.045)
rs35160213	1	152793787	CEU	LCE1A-SMCP	0.81	TTT (0.955)	TT (0.045)
rs6659798	1	152795971	CEU	LCE1A-SMCP	0.81	T (0.955)	C (0.045)
rs12565568	1	152823380	CEU	LCE1A-SMCP	0.81	A (0.955)	C (0.045)
rs2339396	1	152842300	CEU	LCE1A-SMCP	0.81	G (0.955)	A (0.045)
rs2339397	1	152842930	CEU	LCE1A-SMCP	0.81	G (0.955)	C (0.045)
rs12022319	1	152847892	CEU	LCE1A-SMCP	1	T (0.944)	C (0.056)
rs4845490	1	152849299	CEU	LCE1A-SMCP	1	A (0.944)	G (0.056)
rs4845491	1	152849569	CEU	LCE1A-SMCP	1	T (0.944)	C (0.056)
rs16834728	1	152853137	CEU	LCE1A-SMCP	1	T (0.944)	C (0.056)
rs4845492	1	152853402	CEU	LCE1A-SMCP	1	G (0.944)	C (0.056)
rs36033488	1	152860594	CEU	IVL	0.89	T (0.909)	C (0.091)
rs34198967	1	152869541	CEU	IVL	0.89	T (0.909)	C (0.091)
rs35991466	1	152878006	CEU	IVL	0.89	G (0.909)	A (0.091)
rs12239648	1	152879091	CEU	IVL	0.945	A (0.904)	T (0.096)
rs12240158	1	152879103	CEU	IVL	0.945	C (0.904)	T (0.096)
rs4845327	1	152879512	CEU	IVL	1	G (0.899)	T (0.101)
rs1854779	1	152880672	CEU	IVL	1	T (0.899)	C (0.101)
rs34593101	1	152881350	CEU	IVL	0.945	C (0.904)	T (0.096)
rs4523473	1	152881430	CEU	IVL	1	T (0.899)	C (0.101)
rs7528862	1	152881689	CEU	IVL	1	A (0.899)	G (0.101)
rs7517189	1	152881746	CEU	IVL	1	C (0.899)	G (0.101)
rs7539232	1	152881802	CEU	IVL	1	G (0.899)	A (0.101)
rs11205132	1	152882135	CEU	IVL	1	A (0.899)	G (0.101)
rs2229496	1	152882610	CEU	IVL	1	A (0.899)	G (0.101)
rs7520711	1	152882982	CEU	IVL	0.815	C (0.879)	G (0.121)
rs7545413	1	152883608	CEU	IVL	1	G (0.899)	A (0.101)
rs7535306	1	152883680	CEU	IVL	1	A (0.899)	G (0.101)
rs7545520	1	152883711	CEU	IVL	1	G (0.899)	C (0.101)
rs913996	1	152884111	CEU	IVL	1	G (0.899)	A (0.101)
rs12407682	1	152884246	CEU	IVL	1	G (0.899)	T (0.101)
rs12406539	1	152884247	CEU	IVL	1	A (0.899)	G (0.101)
rs3820136	1	152884438	CEU	IVL	1	C (0.899)	T (0.101)
rs34599045	1	152886874	CEU	IVL	0.945	G (0.904)	C (0.096)
rs6587711	1	152887237	CEU	IVL	1	T (0.899)	C (0.101)
rs3845340	1	152889661	CEU	IVL	1	C (0.899)	T (0.101)
rs12027303	1	152897923	CEU	IVL	0.836	C (0.914)	T (0.086)
rs10888519	1	152901858	CEU	IVL	0.836	A (0.914)	T (0.086)
rs2339399	1	152788161	FIN	LCE1A-SMCP	0.88	A ( 0.960)	C (0.040)
rs7550676	1	152793205	FIN	LCE1A-SMCP	0.88	A (0.960)	G (0.040)
rs35160213	1	152793787	FIN	LCE1A-SMCP	0.88	T (0.960)	- (0.040)
rs7553735	1	152793838	FIN	LCE1A-SMCP	0.88	T (0.960)	C (0.040)
rs6659798	1	152795971	FIN	LCE1A-SMCP	0.88	T (0.960)	C (0.040)
rs12565568	1	152823380	FIN	LCE1A-SMCP	0.88	A (0.960)	C (0.040)
rs2339396	1	152842300	FIN	LCE1A-SMCP	0.88	G (0.960)	A (0.040)
rs2339397	1	152842930	FIN	LCE1A-SMCP	0.88	G (0.960)	C (0.040)
rs12022319	1	152847892	FIN	LCE1A-SMCP	1	T ( 0.955)	C (0.045)
rs4845490	1	152849299	FIN	LCE1A-SMCP	1	A ( 0.955)	G (0.045)
rs4845491	1	152849569	FIN	LCE1A-SMCP	1	T (0.955)	C (0.045)
rs16834728	1	152853137	FIN	LCE1A-SMCP	1	T (0.955)	C (0.045)
rs4845492	1	152853402	FIN	LCE1A-SMCP	1	G (0.955)	C (0.045)
rs36033488	1	152860594	FIN	IVL	0.88	T (0.960)	C (0.040)
rs34198967	1	152869541	FIN	IVL	0.88	T (0.960)	C (0.040)
rs35991466	1	152878006	FIN	IVL	0.88	G (0.960)	A (0.040)
rs12239648	1	152879091	FIN	IVL	0.88	A (0.960)	T (0.040)
rs12240158	1	152879103	FIN	IVL	0.88	C (0.960)	T (0.040)
rs4845327	1	152879512	FIN	IVL	1	G (0.955)	T (0.045)
rs1854779	1	152880672	FIN	IVL	1	T (0.955)	C (0.045)
rs34593101	1	152881350	FIN	IVL	0.88	C (0.960)	T (0.040)
rs4523473	1	152881430	FIN	IVL	1	T (0.955)	C (0.045)
rs7528862	1	152881689	FIN	IVL	1	A (0.955)	G (0.045)
rs7517189	1	152881746	FIN	IVL	1	C (0.955)	G (0.045)
rs7539232	1	152881802	FIN	IVL	1	G (0.955)	A (0.045)
rs11205132	1	152882135	FIN	IVL	1	A (0.955)	G (0.045)
rs2229496	1	152882610	FIN	IVL	1	A (0.955)	G (0.045)
rs7545413	1	152883608	FIN	IVL	1	G (0.955)	A (0.045)
rs7535306	1	152883680	FIN	IVL		A ( 0.955)	G (0.045)
rs7545520		152883711	FIN	IVL	1	G (0.955)	C (0.045)
rs913996	1	152884111	FIN	IVL	1	G (0.955)	A (0.045)
rs12407682	1	152884246	FIN	IVL	1	G (0.955)	T (0.045)
rs12406539	1	152884247	FIN	IVL	1	A ( 0.955)	G (0.045)
rs3820136	1	152884438	FIN	IVL	1	C (0.955)	T (0.045)
rs34599045	1	152886874	FIN	IVL	0.88	G (0.960)	C (0.040)
rs6587711	1	152887237	FIN	IVL	1	T (0.955)	C (0.045)
rs3845340	1	152889661	FIN	IVL	1	C (0.955)	T (0.045)
rs2339399	1	152788161	IBS	LCE1A-SMCP	1	A (0.967)	C (0.033)
rs7550676	1	152793205	IBS	LCE1A-SMCP	1	A (0.967)	G (0.033)
rs35160213	1	152793788	IBS	LCE1A-SMCP	1	TTT (0.967)	TT (0.033)
rs6659798	1	152795971	IBS	LCE1A-SMCP	0.87	T (0.963)	C (0.037)
rs12565568	1	152823380	IBS	LCE1A-SMCP	0.87	A (0.963)	C (0.037)
rs2339396	1	152842300	IBS	LCE1A-SMCP	0.87	G (0.963)	A (0.037)
rs2339397	1	152842930	IBS	LCE1A-SMCP	0.87	G (0.963)	C (0.037)
rs12022319	1	152847892	IBS	SMCP	0.9	T (0.949)	C (0.051)
rs4845490	1	152849299	IBS	SMCP	1	A (0.953)	G (0.047)
rs4845491	1	152849569	IBS	SMCP	1	T (0.953)	C (0.047)
rs16834728	1	152853137	IBS	SMCP	0.9	T (0.958)	C (0.042)
rs4845492	1	152853402	IBS	SMCP	0.9	G (0.958)	C (0.042)
rs36033488	1	152860594	IBS	IVL	0.87	T (0.888)	C (0.112)
rs34198967	1	152869541	IBS	IVL	0.87	T (0.888)	C (0.112)
rs35991466	1	152878006	IBS	IVL	0.874853	G (0.888)	A (0.112)
rs12239648	1	152879091	IBS	IVL	0.874853	A (0.888)	T (0.112)
rs12240158	1	152879103	IBS	IVL	0.87	C (0.888)	T (0.112)
rs4845327	1	152879512	IBS	IVL	1	G (0.874)	T (0.126)
rs1854779	1	152880672	IBS	IVL	1	T (0.874)	C (0.126)
rs34593101	1	152881350	IBS	IVL	0.874853	C (0.888)	T (0.112)
rs4523473	1	152881430	IBS	IVL	1	T (0.874)	C (0.126)
rs7528862	1	152881689	IBS	IVL	1	A (0.874)	G (0.126)
rs7517189	1	152881746	IBS	IVL	1	C (0.874)	G (0.126)
rs7539232	1	152881802	IBS	IVL	1	G (0.874)	A (0.126)
rs11205132	1	152882135	IBS	IVL	1	A (0.874)	G (0.126)
rs2229496	1	152882610	IBS	IVL	1	A (0.874)	G (0.126)
rs2229496	1	152882610	IBS	IVL	1	A (0.874)	G (0.126)
rs7520711	1	152882982	IBS	IVL	0.792	C (0.846)	G (0.154)
rs7545413	1	152883608	IBS	IVL	1	G (0.874)	A (0.126)
rs7535306	1	152883680	IBS	IVL	1	A (0.874)	G (0.126)
rs7545520	1	152883711	IBS	IVL	1	G (0.874)	C (0.126)
rs913996	1	152884111	IBS	IVL	1	G (0.874)	A (0.126)
rs12407682	1	152884246	IBS	IVL	1	G (0.874)	T (0.126)
rs12406539	1	152884247	IBS	IVL	1	A (0.874)	G (0.126)
rs3820136	1	152884438	IBS	IVL	1	C (0.874)	T (0.126)
rs34599045	1	152886874	IBS	IVL	0.87	G (0.888)	C (0.112)
rs6587711	1	152887237	IBS	IVL	1	T (0.874)	C (0.126)
rs3845340	1	152889661	IBS	IVL	0.96	C (0.869)	T (0.131)
rs7517189	1	1528881746	IBS	IVL	1	C (0.874)	G (0.126)
