# Supplementary material for: Selective sweep for an enhancer involucrin allele identifies skin barrier adaptation out of Africa
Source: Nat Commun. 2021 May 7;12:2557. doi: 10.1038/s41467-021-22821-w (PMC8105351; doi:10.1038/s41467-021-22821-w)
Supplement: Supplementary file 7 — Supplementary Data 4 [file 41467_2021_22821_MOESM7_ESM.xlsx]

## Sheet: Suppl Data 4
Supplementary Data 4. Ranked list of differentially expressed genes between 923large/large and WT mice whole skin from RNA-seq. List ranked by log2FC. FDR (Benjamini-Hochberg, adj. p val) <0.05 and logFC <|2| cutoffs used.
Feature_ID	entrezgene	external_gene_name	gene_biotype	description	logFC	adj. p val
ENSMUSG00000103523	NA	2210017I01Rik	protein_coding	RIKEN cDNA 2210017I01 gene [Source:MGI Symbol;Acc:MGI:3588251]	-5.88193	4.39e-08
ENSMUSG00000058172	16700	Krtap6-1	protein_coding	keratin associated protein 6-1 [Source:MGI Symbol;Acc:MGI:1330228]	-5.7009	0.00390882
ENSMUSG00000028081	20091	Rps3a1	protein_coding	ribosomal protein S3A1 [Source:MGI Symbol;Acc:MGI:1202063]	-5.57855	1.24e-15
ENSMUSG00000096534	71369	Krtap16-3	protein_coding	keratin associated protein 16-3 [Source:MGI Symbol;Acc:MGI:1918619]	-5.52228	0.00188715
ENSMUSG00000058368	170656	Krtap21-1	protein_coding	keratin associated protein 21-1 [Source:MGI Symbol;Acc:MGI:2157767]	-4.79333	0.00360316
ENSMUSG00000086848	78382	Lce6a	protein_coding	late cornified envelope 6A [Source:MGI Symbol;Acc:MGI:1925632]	-4.64818	3.71e-08
ENSMUSG00000069306	100041230	Hist1h4m	protein_coding	histone cluster 1, H4m [Source:MGI Symbol;Acc:MGI:2448441]	-4.64708	0.00150715
ENSMUSG00000062400	68484	Krtap6-5	protein_coding	keratin associated protein 6-5 [Source:MGI Symbol;Acc:MGI:1915734]	-4.54182	0.00746635
ENSMUSG00000068885	69520	Lce3f	protein_coding	late cornified envelope 3F [Source:MGI Symbol;Acc:MGI:1916770]	-4.52936	0.0134343
ENSMUSG00000086324	NA	Gm15564	antisense	predicted gene 15564 [Source:MGI Symbol;Acc:MGI:3783013]	-4.38511	0.0288295
ENSMUSG00000095992	68740	Krtap22-2	protein_coding	keratin associated protein 22-2 [Source:MGI Symbol;Acc:MGI:1915990]	-4.29408	0.00362812
ENSMUSG00000040852	213556	Plekhh2	protein_coding	pleckstrin homology domain containing, family H (with MyTH4 domain) member 2 [Source:MGI Symbol;Acc:MGI:2146813]	-3.91621	0.00412932
ENSMUSG00000057174	170939	Krtap19-9b	protein_coding	keratin associated protein 19-9B [Source:MGI Symbol;Acc:MGI:2181750]	-3.87325	0.011368
ENSMUSG00000068075	100040201	Gm10229	protein_coding	predicted gene 10229 [Source:MGI Symbol;Acc:MGI:3711943]	-3.82914	0.00420334
ENSMUSG00000049128	16447	Ivl	protein_coding	involucrin [Source:MGI Symbol;Acc:MGI:96626]	-3.75125	1.07e-07
ENSMUSG00000022931	26560	Krtap15	protein_coding	keratin associated protein 15 [Source:MGI Symbol;Acc:MGI:1347350]	-3.73927	0.032232
ENSMUSG00000060469	77918	Krtap19-3	protein_coding	keratin associated protein 19-3 [Source:MGI Symbol;Acc:MGI:1925168]	-3.58136	0.0316294
ENSMUSG00000081855	NA	Rpl17-ps5	processed_pseudogene	ribosomal protein L17, pseudogene 5 [Source:MGI Symbol;Acc:MGI:3704246]	-3.57525	0.00801739
ENSMUSG00000035202	102436	Lars2	protein_coding	leucyl-tRNA synthetase, mitochondrial [Source:MGI Symbol;Acc:MGI:2142973]	-3.40494	0.0271299
ENSMUSG00000068074	100040214	Gm10228	protein_coding	predicted gene 10228 [Source:MGI Symbol;Acc:MGI:3704467]	-3.40229	0.0172843
ENSMUSG00000099842	NA	Gm4034	processed_pseudogene	predicted gene 4034 [Source:MGI Symbol;Acc:MGI:3782208]	-3.37208	3.24e-05
ENSMUSG00000059632	16703	Krtap8-1	protein_coding	keratin associated protein 8-1 [Source:MGI Symbol;Acc:MGI:1330293]	-3.33129	0.0078849
ENSMUSG00000049809	75586	Krtap9-3	protein_coding	keratin associated protein 9-3 [Source:MGI Symbol;Acc:MGI:1922836]	-3.1596	0.0395239
ENSMUSG00000077506	NA	Scarna9	snoRNA	small Cajal body-specific RNA 9 [Source:MGI Symbol;Acc:MGI:3819489]	-3.15032	5.51e-11
ENSMUSG00000027908	71325	Tchhl1	protein_coding	trichohyalin-like 1 [Source:MGI Symbol;Acc:MGI:1918575]	-3.04714	0.00103751
ENSMUSG00000117900	NA	AC125101.1	antisense	Novel transcript, antisense to Scd3	-3.00821	0.0166694
ENSMUSG00000074433	69514	Lce3e	protein_coding	late cornified envelope 3E [Source:MGI Symbol;Acc:MGI:1916764]	-3.00747	0.0299133
ENSMUSG00000022229	192113	Atp12a	protein_coding	ATPase, H+/K+ transporting, nongastric, alpha polypeptide [Source:MGI Symbol;Acc:MGI:1926943]	-3.00097	0.00122136
ENSMUSG00000017300	21925	Tnnc2	protein_coding	troponin C2, fast [Source:MGI Symbol;Acc:MGI:98780]	-2.96804	0.000687634
ENSMUSG00000082699	NA	Gm12736	processed_pseudogene	predicted gene 12736 [Source:MGI Symbol;Acc:MGI:3650723]	-2.89908	0.00736271
ENSMUSG00000087968	NA	Gm25395	scaRNA	predicted gene, 25395 [Source:MGI Symbol;Acc:MGI:5455172]	-2.86278	6.81e-08
ENSMUSG00000024411	11829	Aqp4	protein_coding	aquaporin 4 [Source:MGI Symbol;Acc:MGI:107387]	-2.85483	0.0306907
ENSMUSG00000062433	16701	Krtap6-2	protein_coding	keratin associated protein 6-2 [Source:MGI Symbol;Acc:MGI:1330280]	-2.84975	0.0438853
ENSMUSG00000030237	28250	Slco1a4	protein_coding	solute carrier organic anion transporter family, member 1a4 [Source:MGI Symbol;Acc:MGI:1351896]	-2.81794	0.0394486
ENSMUSG00000079641	67248	Rpl39	protein_coding	ribosomal protein L39 [Source:MGI Symbol;Acc:MGI:1914498]	-2.78646	9.91e-10
ENSMUSG00000069308	319188	Hist1h2bp	protein_coding	histone cluster 1, H2bp [Source:MGI Symbol;Acc:MGI:2448409]	-2.78433	8.51e-06
ENSMUSG00000065037	19817	Rn7sk	misc_RNA	RNA, 7SK, nuclear [Source:MGI Symbol;Acc:MGI:103186]	-2.73028	3.9e-10
ENSMUSG00000089281	NA	Scarna6	scaRNA	small Cajal body-specific RNA 6 [Source:MGI Symbol;Acc:MGI:3819487]	-2.7246	8e-08
ENSMUSG00000069722	66380	Krtap3-3	protein_coding	keratin associated protein 3-3 [Source:MGI Symbol;Acc:MGI:1913630]	-2.71927	0.0216133
ENSMUSG00000057322	67671	Rpl38	protein_coding	ribosomal protein L38 [Source:MGI Symbol;Acc:MGI:1914921]	-2.69928	5.51e-11
ENSMUSG00000092837	NA	Rpph1	ribozyme	ribonuclease P RNA component H1 [Source:MGI Symbol;Acc:MGI:1934664]	-2.68573	2.6e-07
ENSMUSG00000064999	NA	Gm26035	misc_RNA	predicted gene, 26035 [Source:MGI Symbol;Acc:MGI:5455812]	-2.67568	0.000128568
ENSMUSG00000069309	319170	Hist1h2an	protein_coding	histone cluster 1, H2an [Source:MGI Symbol;Acc:MGI:2448300]	-2.66054	1.98e-07
ENSMUSG00000001773	53320	Folh1	protein_coding	folate hydrolase 1 [Source:MGI Symbol;Acc:MGI:1858193]	-2.55225	0.010001
ENSMUSG00000115016	102636984	AC158982.1	processed_transcript	novel transcript	-2.54287	0.0296506
ENSMUSG00000036231	403205	Agr3	protein_coding	anterior gradient 3 [Source:MGI Symbol;Acc:MGI:2685734]	-2.52752	0.00998899
ENSMUSG00000067288	54127	Rps28	protein_coding	ribosomal protein S28 [Source:MGI Symbol;Acc:MGI:1859516]	-2.52092	5.83e-11
ENSMUSG00000047246	319179	Hist1h2be	protein_coding	histone cluster 1, H2be [Source:MGI Symbol;Acc:MGI:2448380]	-2.50436	8.09e-09
ENSMUSG00000047253	69664	Krtap1-5	protein_coding	keratin associated protein 1-5 [Source:MGI Symbol;Acc:MGI:1916914]	-2.50389	0.0428516
ENSMUSG00000079013	238395	Serpina3j	protein_coding	serine (or cysteine) peptidase inhibitor, clade A (alpha-1 antiproteinase, antitrypsin), member 3J [Source:MGI Symbol;Acc:MGI:2182843]	-2.4508	0.0352314
ENSMUSG00000093314	NA	Mir5136	miRNA	microRNA 5136 [Source:MGI Symbol;Acc:MGI:4950461]	-2.41167	0.000199069
ENSMUSG00000056706	71363	Krtap7-1	protein_coding	keratin associated protein 7-1 [Source:MGI Symbol;Acc:MGI:1918613]	-2.40651	0.0344741
ENSMUSG00000101355	319152	Hist1h3h	protein_coding	histone cluster 1, H3h [Source:MGI Symbol;Acc:MGI:2448349]	-2.39662	7.16e-08
ENSMUSG00000060981	69386	Hist1h4h	protein_coding	histone cluster 1, H4h [Source:MGI Symbol;Acc:MGI:2448427]	-2.39518	1.67e-08
ENSMUSG00000068855	319176	Hist2h2ac	protein_coding	histone cluster 2, H2ac [Source:MGI Symbol;Acc:MGI:2448316]	-2.39039	1.36e-09
ENSMUSG00000103084	NA	Gm38119	protein_coding	predicted gene, 38119 [Source:MGI Symbol;Acc:MGI:5611347]	-2.38796	0.0224294
ENSMUSG00000023078	55985	Cxcl13	protein_coding	chemokine (C-X-C motif) ligand 13 [Source:MGI Symbol;Acc:MGI:1888499]	-2.38484	0.00464813
ENSMUSG00000047894	11731	Ang2	protein_coding	angiogenin, ribonuclease A family, member 2 [Source:MGI Symbol;Acc:MGI:104984]	-2.38277	0.0473921
ENSMUSG00000071478	319165	Hist1h2ad	protein_coding	histone cluster 1, H2ad [Source:MGI Symbol;Acc:MGI:2448289]	-2.37462	7.24e-05
ENSMUSG00000060678	319155	Hist1h4c	protein_coding	histone cluster 1, H4c [Source:MGI Symbol;Acc:MGI:2448421]	-2.37197	6.81e-08
ENSMUSG00000067455	319159	Hist1h4j	protein_coding	histone cluster 1, H4j [Source:MGI Symbol;Acc:MGI:2448436]	-2.36896	9.28e-08
ENSMUSG00000093218	NA	Gm25252	miRNA	predicted gene, 25252 [Source:MGI Symbol;Acc:MGI:5455029]	-2.34143	0.00566348
ENSMUSG00000015665	245533	Awat1	protein_coding	acyl-CoA wax alcohol acyltransferase 1 [Source:MGI Symbol;Acc:MGI:3588200]	-2.33178	0.0031085
ENSMUSG00000056270	109314	Prr9	protein_coding	proline rich 9 [Source:MGI Symbol;Acc:MGI:1925680]	-2.32809	0.00736271
ENSMUSG00000069267	319150	Hist1h3b	protein_coding	histone cluster 1, H3b [Source:MGI Symbol;Acc:MGI:2448319]	-2.30577	2.07e-07
ENSMUSG00000045566	229562	Sprr4	protein_coding	small proline-rich protein 4 [Source:MGI Symbol;Acc:MGI:2654508]	-2.30167	0.0182005
ENSMUSG00000064694	NA	Gm24146	misc_RNA	predicted gene, 24146 [Source:MGI Symbol;Acc:MGI:5453923]	-2.26698	1.22e-05
ENSMUSG00000028011	56720	Tdo2	protein_coding	tryptophan 2,3-dioxygenase [Source:MGI Symbol;Acc:MGI:1928486]	-2.25951	0.00440173
ENSMUSG00000101972	319153	Hist1h3i	protein_coding	histone cluster 1, H3i [Source:MGI Symbol;Acc:MGI:2448350]	-2.25449	5.87e-07
ENSMUSG00000058385	319181	Hist1h2bg	protein_coding	histone cluster 1, H2bg [Source:MGI Symbol;Acc:MGI:2448386]	-2.23655	1.1e-07
ENSMUSG00000041841	100502825	Rpl37	protein_coding	ribosomal protein L37 [Source:MGI Symbol;Acc:MGI:1914531]	-2.22947	5.51e-11
ENSMUSG00000041841	67281	Rpl37	protein_coding	ribosomal protein L37 [Source:MGI Symbol;Acc:MGI:1914531]	-2.22947	5.51e-11
ENSMUSG00000064899	NA	Snord118	snoRNA	small nucleolar RNA, C/D box 118 [Source:MGI Symbol;Acc:MGI:3819519]	-2.22597	0.000260304
ENSMUSG00000094443	244495	Sgo2b	protein_coding	shugoshin 2B [Source:MGI Symbol;Acc:MGI:3644562]	-2.22534	0.00112764
ENSMUSG00000062727	319184	Hist1h2bk	protein_coding	histone cluster 1, H2bk [Source:MGI Symbol;Acc:MGI:2448399]	-2.21789	1.44e-06
ENSMUSG00000069972	NA	Rps13-ps2	processed_pseudogene	ribosomal protein S13, pseudogene 2 [Source:MGI Symbol;Acc:MGI:3704295]	-2.20837	0.00796466
ENSMUSG00000078655	NA	Gm10972	protein_coding	predicted gene 10972 [Source:MGI Symbol;Acc:MGI:3779183]	-2.19051	0.00492528
ENSMUSG00000101389	666907	Ms4a4a	protein_coding	membrane-spanning 4-domains, subfamily A, member 4A [Source:MGI Symbol;Acc:MGI:3643932]	-2.18978	0.00111849
ENSMUSG00000066364	271047	Serpina3b	protein_coding	serine (or cysteine) peptidase inhibitor, clade A, member 3B [Source:MGI Symbol;Acc:MGI:2182835]	-2.17477	0.00238404
ENSMUSG00000027824	56544	Vmn2r1	protein_coding	vomeronasal 2, receptor 1 [Source:MGI Symbol;Acc:MGI:3645892]	-2.17209	0.00396957
ENSMUSG00000028359	18407	Orm3	protein_coding	orosomucoid 3 [Source:MGI Symbol;Acc:MGI:97445]	-2.16192	0.0196464
ENSMUSG00000018102	68024	Hist1h2bc	protein_coding	histone cluster 1, H2bc [Source:MGI Symbol;Acc:MGI:1915274]	-2.1469	1.98e-07
ENSMUSG00000069305	319161	Hist1h4n	protein_coding	histone cluster 1, H4n [Source:MGI Symbol;Acc:MGI:4843992]	-2.1396	0.000322372
ENSMUSG00000048483	238331	Zdhhc22	protein_coding	zinc finger, DHHC-type containing 22 [Source:MGI Symbol;Acc:MGI:2685108]	-2.13175	0.000421846
ENSMUSG00000069302	319168	Hist1h2ah	protein_coding	histone cluster 1, H2ah [Source:MGI Symbol;Acc:MGI:2448295]	-2.1166	1.35e-07
ENSMUSG00000069266	326620	Hist1h4b	protein_coding	histone cluster 1, H4b [Source:MGI Symbol;Acc:MGI:2448420]	-2.10442	7.16e-08
ENSMUSG00000052013	208154	Btla	protein_coding	B and T lymphocyte associated [Source:MGI Symbol;Acc:MGI:2658978]	-2.07962	0.00287694
ENSMUSG00000056054	20201	S100a8	protein_coding	S100 calcium binding protein A8 (calgranulin A) [Source:MGI Symbol;Acc:MGI:88244]	-2.07057	0.0213901
ENSMUSG00000039760	237310	Il22ra2	protein_coding	interleukin 22 receptor, alpha 2 [Source:MGI Symbol;Acc:MGI:2665114]	-2.04663	0.00582557
ENSMUSG00000094338	319185	Hist1h2bl	protein_coding	histone cluster 1, H2bl [Source:MGI Symbol;Acc:MGI:2448403]	-2.04378	7.16e-08
ENSMUSG00000114456	319182	Hist1h2bh	protein_coding	histone cluster 1, H2bh [Source:MGI Symbol;Acc:MGI:2448387]	-2.03387	1.35e-07
ENSMUSG00000114279	319186	Hist1h2bm	protein_coding	histone cluster 1, H2bm [Source:MGI Symbol;Acc:MGI:2448404]	-2.02139	1.33e-06
ENSMUSG00000037563	20055	Rps16	protein_coding	ribosomal protein S16 [Source:MGI Symbol;Acc:MGI:98118]	-2.00455	2.94e-09
ENSMUSG00000078252	77914	Krtap17-1	protein_coding	keratin associated protein 17-1 [Source:MGI Symbol;Acc:MGI:1925164]	-2.00069	0.0143932
ENSMUSG00000108790	NA	Gm44806	TEC	predicted gene 44806 [Source:MGI Symbol;Acc:MGI:5753382]	2.01485	0.0112147
ENSMUSG00000023176	71756	Cpn2	protein_coding	carboxypeptidase N, polypeptide 2 [Source:MGI Symbol;Acc:MGI:1919006]	2.01666	0.0485071
ENSMUSG00000038522	215929	Mfsd4b1	protein_coding	major facilitator superfamily domain containing 4B1 [Source:MGI Symbol;Acc:MGI:2143575]	2.01891	0.0223583
ENSMUSG00000005373	58805	Mlxipl	protein_coding	MLX interacting protein-like [Source:MGI Symbol;Acc:MGI:1927999]	2.01961	0.00935193
ENSMUSG00000000183	14177	Fgf6	protein_coding	fibroblast growth factor 6 [Source:MGI Symbol;Acc:MGI:95520]	2.02546	0.0248487
ENSMUSG00000097442	NA	Gm26632	antisense	predicted gene, 26632 [Source:MGI Symbol;Acc:MGI:5477126]	2.02808	0.00169121
ENSMUSG00000079261	NA	Gm15217	protein_coding	predicted gene 15217 [Source:MGI Symbol;Acc:MGI:3705233]	2.05516	0.0445674
ENSMUSG00000040146	71746	Rgl3	protein_coding	ral guanine nucleotide dissociation stimulator-like 3 [Source:MGI Symbol;Acc:MGI:1918996]	2.07165	0.0327025
ENSMUSG00000028427	11832	Aqp7	protein_coding	aquaporin 7 [Source:MGI Symbol;Acc:MGI:1314647]	2.07465	0.022318
ENSMUSG00000038508	23886	Gdf15	protein_coding	growth differentiation factor 15 [Source:MGI Symbol;Acc:MGI:1346047]	2.09023	0.0310575
ENSMUSG00000030546	103968	Plin1	protein_coding	perilipin 1 [Source:MGI Symbol;Acc:MGI:1890505]	2.09187	0.0371259
ENSMUSG00000086167	NA	Gm13827	processed_pseudogene	predicted gene 13827 [Source:MGI Symbol;Acc:MGI:3651518]	2.09388	0.00325052
ENSMUSG00000020963	22095	Tshr	protein_coding	thyroid stimulating hormone receptor [Source:MGI Symbol;Acc:MGI:98849]	2.11171	0.0261599
ENSMUSG00000094012	100009614	Gm10024	protein_coding	predicted gene 10024 [Source:MGI Symbol;Acc:MGI:3641784]	2.11773	0.00551355
ENSMUSG00000044667	229791	Plppr4	protein_coding	phospholipid phosphatase related 4 [Source:MGI Symbol;Acc:MGI:106530]	2.12217	0.048219
ENSMUSG00000027335	11550	Adra1d	protein_coding	adrenergic receptor, alpha 1d [Source:MGI Symbol;Acc:MGI:106673]	2.12947	0.00378314
ENSMUSG00000097983	NA	Gm26971	sense_intronic	predicted gene, 26971 [Source:MGI Symbol;Acc:MGI:5504086]	2.14603	0.0102246
ENSMUSG00000095817	100041261	Gm3238	protein_coding	predicted gene 3238 [Source:MGI Symbol;Acc:MGI:3781416]	2.14613	0.00610892
ENSMUSG00000085794	NA	Vax2os	antisense	ventral anterior homeobox 2, opposite strand [Source:MGI Symbol;Acc:MGI:3583301]	2.14841	0.0125469
ENSMUSG00000104971	NA	9430087B13Rik	TEC	RIKEN cDNA 9430087B13 gene [Source:MGI Symbol;Acc:MGI:1924687]	2.16994	0.00324905
ENSMUSG00000004892	12032	Bcan	protein_coding	brevican [Source:MGI Symbol;Acc:MGI:1096385]	2.18817	0.0344761
ENSMUSG00000020926	11488	Adam11	protein_coding	a disintegrin and metallopeptidase domain 11 [Source:MGI Symbol;Acc:MGI:1098667]	2.1887	0.00746519
ENSMUSG00000018554	53422	Ybx2	protein_coding	Y box protein 2 [Source:MGI Symbol;Acc:MGI:1096372]	2.1926	0.0013414
ENSMUSG00000101588	NA	Gm28265	lincRNA	predicted gene 28265 [Source:MGI Symbol;Acc:MGI:5578971]	2.1948	0.00233323
ENSMUSG00000054667	16370	Irs4	protein_coding	insulin receptor substrate 4 [Source:MGI Symbol;Acc:MGI:1338009]	2.19534	0.0384613
ENSMUSG00000104860	NA	Gm42510	TEC	predicted gene 42510 [Source:MGI Symbol;Acc:MGI:5662647]	2.2103	0.00318832
ENSMUSG00000027983	71519	Cyp2u1	protein_coding	cytochrome P450, family 2, subfamily u, polypeptide 1 [Source:MGI Symbol;Acc:MGI:1918769]	2.22006	0.0448382
ENSMUSG00000020264	246049	Slc36a2	protein_coding	solute carrier family 36 (proton/amino acid symporter), member 2 [Source:MGI Symbol;Acc:MGI:1891430]	2.24302	0.0357145
ENSMUSG00000113764	NA	Gm48617	sense_intronic	predicted gene, 48617 [Source:MGI Symbol;Acc:MGI:6098210]	2.24711	0.000118753
ENSMUSG00000110631	NA	Gm42047	lincRNA	predicted gene, 42047 [Source:MGI Symbol;Acc:MGI:5624932]	2.25219	0.00826523
ENSMUSG00000107794	NA	Gm44095	TEC	predicted gene, 44095 [Source:MGI Symbol;Acc:MGI:5690487]	2.25612	0.0436187
ENSMUSG00000112170	670895	Gm9508	protein_coding	predicted gene 9508 [Source:MGI Symbol;Acc:MGI:3779918]	2.28109	0.000673943
ENSMUSG00000026834	269275	Acvr1c	protein_coding	activin A receptor, type IC [Source:MGI Symbol;Acc:MGI:2661081]	2.28988	0.0209396
ENSMUSG00000087104	67351	Tmem132cos	antisense	transmembrane protein 132C, opposite strand [Source:MGI Symbol;Acc:MGI:1914601]	2.30036	0.0010172
ENSMUSG00000031535	234130	Dkk4	protein_coding	dickkopf WNT signaling pathway inhibitor 4 [Source:MGI Symbol;Acc:MGI:2385299]	2.30537	0.0244985
ENSMUSG00000045875	11549	Adra1a	protein_coding	adrenergic receptor, alpha 1a [Source:MGI Symbol;Acc:MGI:104773]	2.32326	0.0403789
ENSMUSG00000102461	NA	Gm37166	TEC	predicted gene, 37166 [Source:MGI Symbol;Acc:MGI:5610394]	2.33449	0.00420334
ENSMUSG00000112830	NA	Gm47765	processed_transcript	predicted gene, 47765 [Source:MGI Symbol;Acc:MGI:6096917]	2.34038	0.000389745
ENSMUSG00000083382	NA	Gm6433	processed_pseudogene	predicted gene 6433 [Source:MGI Symbol;Acc:MGI:3645394]	2.34364	0.00681503
ENSMUSG00000049241	243270	Hcar1	protein_coding	hydrocarboxylic acid receptor 1 [Source:MGI Symbol;Acc:MGI:2441671]	2.37573	0.033655
ENSMUSG00000032387	71973	Rbpms2	protein_coding	RNA binding protein with multiple splicing 2 [Source:MGI Symbol;Acc:MGI:1919223]	2.39055	0.00507749
ENSMUSG00000031489	11556	Adrb3	protein_coding	adrenergic receptor, beta 3 [Source:MGI Symbol;Acc:MGI:87939]	2.39132	0.0198277
ENSMUSG00000023019	14555	Gpd1	protein_coding	glycerol-3-phosphate dehydrogenase 1 (soluble) [Source:MGI Symbol;Acc:MGI:95679]	2.41033	0.0272542
ENSMUSG00000118330	NA	AC132148.1	antisense	novel transcript, antisense to Dagla	2.41484	0.00278609
ENSMUSG00000049265	16527	Kcnk3	protein_coding	potassium channel, subfamily K, member 3 [Source:MGI Symbol;Acc:MGI:1100509]	2.43749	0.0344408
ENSMUSG00000033882	633285	Rbm46	protein_coding	RNA binding motif protein 46 [Source:MGI Symbol;Acc:MGI:3645057]	2.4553	0.00742683
ENSMUSG00000108141	NA	Gm44079	antisense	predicted gene, 44079 [Source:MGI Symbol;Acc:MGI:5690471]	2.50019	0.00350958
ENSMUSG00000048070	193003	Pirt	protein_coding	phosphoinositide-interacting regulator of transient receptor potential channels [Source:MGI Symbol;Acc:MGI:2443635]	2.54247	0.032811
ENSMUSG00000096421	100502953	Gm10100	protein_coding	predicted gene 10100 [Source:MGI Symbol;Acc:MGI:3642388]	2.67994	0.00581796
ENSMUSG00000064225	75552	Paqr9	protein_coding	progestin and adipoQ receptor family member IX [Source:MGI Symbol;Acc:MGI:1922802]	2.72676	0.0214652
ENSMUSG00000026347	72160	Tmem163	protein_coding	transmembrane protein 163 [Source:MGI Symbol;Acc:MGI:1919410]	2.73601	0.00199532
ENSMUSG00000067017	NA	Gm3608	pseudogene	predicted gene 3608 [Source:MGI Symbol;Acc:MGI:3804932]	2.79716	0.00326871
ENSMUSG00000090955	NA	Gm17097	processed_pseudogene	predicted gene 17097 [Source:MGI Symbol;Acc:MGI:4937924]	2.82747	0.00987947
ENSMUSG00000104696	NA	Gm42946	TEC	predicted gene 42946 [Source:MGI Symbol;Acc:MGI:5663083]	2.98625	0.0172209
ENSMUSG00000081303	NA	Gm16011	processed_pseudogene	predicted gene 16011 [Source:MGI Symbol;Acc:MGI:3801796]	3.38661	0.0023658
ENSMUSG00000087382	NA	Ctcflos	antisense	CCCTC-binding factor (zinc finger protein)-like, opposite strand [Source:MGI Symbol;Acc:MGI:1921411]	3.47936	0.00252791
ENSMUSG00000069584	NA	Gm10272	protein_coding	predicted gene 10272 [Source:MGI Symbol;Acc:MGI:3642183]	3.5025	0.00212529
ENSMUSG00000078234	242721	Klhdc7a	protein_coding	kelch domain containing 7A [Source:MGI Symbol;Acc:MGI:2444612]	3.6494	0.00440961
ENSMUSG00000032401	235435	Lctl	protein_coding	lactase-like [Source:MGI Symbol;Acc:MGI:2183549]	3.69993	0.0331156
ENSMUSG00000055197	260298	Fev	protein_coding	FEV (ETS oncogene family) [Source:MGI Symbol;Acc:MGI:2449712]	3.9737	0.00666854
ENSMUSG00000115702	NA	Gm5206	transcribed_processed_pseudogene	predicted pseudogene 5206 [Source:MGI Symbol;Acc:MGI:3645516]	4.18346	4.01e-05
ENSMUSG00000091383	NA	Hist1h2al	processed_pseudogene	histone cluster 1, H2al [Source:MGI Symbol;Acc:MGI:3646032]	7.45486	4.88e-10
ENSMUSG00000059751	NA	Rps3a3	processed_pseudogene	ribosomal protein S3A3 [Source:MGI Symbol;Acc:MGI:3643406]	7.74102	1.13e-10
