# Supplementary material for: Selective sweep for an enhancer involucrin allele identifies skin barrier adaptation out of Africa
Source: Nat Commun. 2021 May 7;12:2557. doi: 10.1038/s41467-021-22821-w (PMC8105351; doi:10.1038/s41467-021-22821-w)
Supplement: Supplementary file 8 — Supplementary Data 5 [file 41467_2021_22821_MOESM8_ESM.xlsx]

## Sheet: Suppl Data 5
Supplementary Data 5. Ranked list of differentially expressed genes between 923large/+ and WT mice whole skin from RNA-seq. List ranked by log2FC. FDR (Benjamini-Hochberg, adj. p val) <0.05 and logFC <|2| cutoffs used.
Feature_ID	entrezgene	external_gene_name	gene_biotype	description	logFC	adj.P.Val
ENSMUSG00000069306	100041230	Hist1h4m	protein_coding	histone cluster 1, H4m [Source:MGI Symbol;Acc:MGI:2448441]	-7.40124	0.00405405
ENSMUSG00000086324	NA	Gm15564	antisense	predicted gene 15564 [Source:MGI Symbol;Acc:MGI:3783013]	-5.18859	0.0313204
ENSMUSG00000027908	71325	Tchhl1	protein_coding	trichohyalin-like 1 [Source:MGI Symbol;Acc:MGI:1918575]	-5.01506	0.000445113
ENSMUSG00000058368	170656	Krtap21-1	protein_coding	keratin associated protein 21-1 [Source:MGI Symbol;Acc:MGI:2157767]	-4.93958	0.0060612
ENSMUSG00000096534	71369	Krtap16-3	protein_coding	keratin associated protein 16-3 [Source:MGI Symbol;Acc:MGI:1918619]	-4.89285	0.00846847
ENSMUSG00000113267	NA	Gm47969	protein_coding	predicted gene, 47969 [Source:MGI Symbol;Acc:MGI:6097249]	-4.87426	0.0470532
ENSMUSG00000057174	170939	Krtap19-9b	protein_coding	keratin associated protein 19-9B [Source:MGI Symbol;Acc:MGI:2181750]	-4.07102	0.0161996
ENSMUSG00000040852	213556	Plekhh2	protein_coding	pleckstrin homology domain containing, family H (with MyTH4 domain) member 2 [Source:MGI Symbol;Acc:MGI:2146813]	-3.94891	0.00536454
ENSMUSG00000068075	100040201	Gm10229	protein_coding	predicted gene 10229 [Source:MGI Symbol;Acc:MGI:3711943]	-3.79083	0.00704271
ENSMUSG00000035202	102436	Lars2	protein_coding	leucyl-tRNA synthetase, mitochondrial [Source:MGI Symbol;Acc:MGI:2142973]	-3.6555	0.0282436
ENSMUSG00000060469	77918	Krtap19-3	protein_coding	keratin associated protein 19-3 [Source:MGI Symbol;Acc:MGI:1925168]	-3.64857	0.0418493
ENSMUSG00000045566	229562	Sprr4	protein_coding	small proline-rich protein 4 [Source:MGI Symbol;Acc:MGI:2654508]	-3.59287	0.0063698
ENSMUSG00000058172	16700	Krtap6-1	protein_coding	keratin associated protein 6-1 [Source:MGI Symbol;Acc:MGI:1330228]	-3.37358	0.0189492
ENSMUSG00000062456	NA	Rpl9-ps6	protein_coding	ribosomal protein L9, pseudogene 6 [Source:MGI Symbol;Acc:MGI:3642682]	-3.18275	0.00177887
ENSMUSG00000077506	NA	Scarna9	snoRNA	small Cajal body-specific RNA 9 [Source:MGI Symbol;Acc:MGI:3819489]	-3.03355	1.34e-10
ENSMUSG00000017300	21925	Tnnc2	protein_coding	troponin C2, fast [Source:MGI Symbol;Acc:MGI:98780]	-3.01898	0.000917943
ENSMUSG00000069309	319170	Hist1h2an	protein_coding	histone cluster 1, H2an [Source:MGI Symbol;Acc:MGI:2448300]	-3.01664	1.73e-07
ENSMUSG00000062400	68484	Krtap6-5	protein_coding	keratin associated protein 6-5 [Source:MGI Symbol;Acc:MGI:1915734]	-3.0104	0.0290738
ENSMUSG00000069308	319188	Hist1h2bp	protein_coding	histone cluster 1, H2bp [Source:MGI Symbol;Acc:MGI:2448409]	-2.9961	1.04e-05
ENSMUSG00000099842	NA	Gm4034	processed_pseudogene	predicted gene 4034 [Source:MGI Symbol;Acc:MGI:3782208]	-2.97292	0.000111439
ENSMUSG00000057322	67671	Rpl38	protein_coding	ribosomal protein L38 [Source:MGI Symbol;Acc:MGI:1914921]	-2.84578	1.04e-10
ENSMUSG00000062727	319184	Hist1h2bk	protein_coding	histone cluster 1, H2bk [Source:MGI Symbol;Acc:MGI:2448399]	-2.75905	2.16e-07
ENSMUSG00000095992	68740	Krtap22-2	protein_coding	keratin associated protein 22-2 [Source:MGI Symbol;Acc:MGI:1915990]	-2.74341	0.0178584
ENSMUSG00000087968	NA	Gm25395	scaRNA	predicted gene, 25395 [Source:MGI Symbol;Acc:MGI:5455172]	-2.67975	3.3e-07
ENSMUSG00000069266	326620	Hist1h4b	protein_coding	histone cluster 1, H4b [Source:MGI Symbol;Acc:MGI:2448420]	-2.67521	1.03e-08
ENSMUSG00000069972	NA	Rps13-ps2	processed_pseudogene	ribosomal protein S13, pseudogene 2 [Source:MGI Symbol;Acc:MGI:3704295]	-2.66346	0.00552861
ENSMUSG00000068074	100040214	Gm10228	protein_coding	predicted gene 10228 [Source:MGI Symbol;Acc:MGI:3704467]	-2.66001	0.049995
ENSMUSG00000067288	54127	Rps28	protein_coding	ribosomal protein S28 [Source:MGI Symbol;Acc:MGI:1859516]	-2.65776	1.04e-10
ENSMUSG00000109973	NA	Gm45397	lincRNA	predicted gene 45397 [Source:MGI Symbol;Acc:MGI:5791233]	-2.63505	0.000941339
ENSMUSG00000047246	319179	Hist1h2be	protein_coding	histone cluster 1, H2be [Source:MGI Symbol;Acc:MGI:2448380]	-2.57728	1.19e-08
ENSMUSG00000069267	319150	Hist1h3b	protein_coding	histone cluster 1, H3b [Source:MGI Symbol;Acc:MGI:2448319]	-2.54947	1.44e-07
ENSMUSG00000101355	319152	Hist1h3h	protein_coding	histone cluster 1, H3h [Source:MGI Symbol;Acc:MGI:2448349]	-2.52382	1.03e-07
ENSMUSG00000092837	NA	Rpph1	ribozyme	ribonuclease P RNA component H1 [Source:MGI Symbol;Acc:MGI:1934664]	-2.51809	1.34e-06
ENSMUSG00000043753	242523	Dmrta1	protein_coding	doublesex and mab-3 related transcription factor like family A1 [Source:MGI Symbol;Acc:MGI:2653627]	-2.51791	0.000547806
ENSMUSG00000093218	NA	Gm25252	miRNA	predicted gene, 25252 [Source:MGI Symbol;Acc:MGI:5455029]	-2.48051	0.00652564
ENSMUSG00000071478	319165	Hist1h2ad	protein_coding	histone cluster 1, H2ad [Source:MGI Symbol;Acc:MGI:2448289]	-2.47718	8.1e-05
ENSMUSG00000079641	67248	Rpl39	protein_coding	ribosomal protein L39 [Source:MGI Symbol;Acc:MGI:1914498]	-2.47379	1.28e-08
ENSMUSG00000059632	16703	Krtap8-1	protein_coding	keratin associated protein 8-1 [Source:MGI Symbol;Acc:MGI:1330293]	-2.46003	0.0301551
ENSMUSG00000067455	319159	Hist1h4j	protein_coding	histone cluster 1, H4j [Source:MGI Symbol;Acc:MGI:2448436]	-2.45351	1.44e-07
ENSMUSG00000101972	319153	Hist1h3i	protein_coding	histone cluster 1, H3i [Source:MGI Symbol;Acc:MGI:2448350]	-2.44452	5.46e-07
ENSMUSG00000061584	332427	Lyg2	protein_coding	lysozyme G-like 2 [Source:MGI Symbol;Acc:MGI:2685622]	-2.44375	0.0481027
ENSMUSG00000060981	69386	Hist1h4h	protein_coding	histone cluster 1, H4h [Source:MGI Symbol;Acc:MGI:2448427]	-2.44169	2.39e-08
ENSMUSG00000065037	19817	Rn7sk	misc_RNA	RNA, 7SK, nuclear [Source:MGI Symbol;Acc:MGI:103186]	-2.43123	8.33e-09
ENSMUSG00000060678	319155	Hist1h4c	protein_coding	histone cluster 1, H4c [Source:MGI Symbol;Acc:MGI:2448421]	-2.4254	1.03e-07
ENSMUSG00000114279	319186	Hist1h2bm	protein_coding	histone cluster 1, H2bm [Source:MGI Symbol;Acc:MGI:2448404]	-2.33309	4.68e-07
ENSMUSG00000069722	66380	Krtap3-3	protein_coding	keratin associated protein 3-3 [Source:MGI Symbol;Acc:MGI:1913630]	-2.31928	0.0490613
ENSMUSG00000089281	NA	Scarna6	scaRNA	small Cajal body-specific RNA 6 [Source:MGI Symbol;Acc:MGI:3819487]	-2.30502	1.15e-06
ENSMUSG00000056054	20201	S100a8	protein_coding	S100 calcium binding protein A8 (calgranulin A) [Source:MGI Symbol;Acc:MGI:88244]	-2.2681	0.0207319
ENSMUSG00000041841	100502825	Rpl37	protein_coding	ribosomal protein L37 [Source:MGI Symbol;Acc:MGI:1914531]	-2.25774	1.04e-10
ENSMUSG00000041841	67281	Rpl37	protein_coding	ribosomal protein L37 [Source:MGI Symbol;Acc:MGI:1914531]	-2.25774	1.04e-10
ENSMUSG00000114456	319182	Hist1h2bh	protein_coding	histone cluster 1, H2bh [Source:MGI Symbol;Acc:MGI:2448387]	-2.25428	1.03e-07
ENSMUSG00000064694	NA	Gm24146	misc_RNA	predicted gene, 24146 [Source:MGI Symbol;Acc:MGI:5453923]	-2.24839	2.42e-05
ENSMUSG00000058385	319181	Hist1h2bg	protein_coding	histone cluster 1, H2bg [Source:MGI Symbol;Acc:MGI:2448386]	-2.23667	2.55e-07
ENSMUSG00000069301	319167	Hist1h2ag	protein_coding	histone cluster 1, H2ag [Source:MGI Symbol;Acc:MGI:2448293]	-2.23118	1.81e-06
ENSMUSG00000021403	20706	Serpinb9b	protein_coding	serine (or cysteine) peptidase inhibitor, clade B, member 9b [Source:MGI Symbol;Acc:MGI:894668]	-2.22929	0.0207319
ENSMUSG00000068855	319176	Hist2h2ac	protein_coding	histone cluster 2, H2ac [Source:MGI Symbol;Acc:MGI:2448316]	-2.22591	1.03e-08
ENSMUSG00000094338	319185	Hist1h2bl	protein_coding	histone cluster 1, H2bl [Source:MGI Symbol;Acc:MGI:2448403]	-2.2024	7.24e-08
ENSMUSG00000069305	319161	Hist1h4n	protein_coding	histone cluster 1, H4n [Source:MGI Symbol;Acc:MGI:4843992]	-2.20155	0.0003816
ENSMUSG00000065254	NA	Gm23973	misc_RNA	predicted gene, 23973 [Source:MGI Symbol;Acc:MGI:5453750]	-2.18565	3.93e-05
ENSMUSG00000018102	68024	Hist1h2bc	protein_coding	histone cluster 1, H2bc [Source:MGI Symbol;Acc:MGI:1915274]	-2.18175	3.61e-07
ENSMUSG00000069302	319168	Hist1h2ah	protein_coding	histone cluster 1, H2ah [Source:MGI Symbol;Acc:MGI:2448295]	-2.17408	2.55e-07
ENSMUSG00000056270	109314	Prr9	protein_coding	proline rich 9 [Source:MGI Symbol;Acc:MGI:1925680]	-2.15746	0.0151269
ENSMUSG00000063767	381493	S100a7a	protein_coding	S100 calcium binding protein A7A [Source:MGI Symbol;Acc:MGI:2687194]	-2.14449	0.00826963
ENSMUSG00000086848	78382	Lce6a	protein_coding	late cornified envelope 6A [Source:MGI Symbol;Acc:MGI:1925632]	-2.13625	4.24e-05
ENSMUSG00000093314	NA	Mir5136	miRNA	microRNA 5136 [Source:MGI Symbol;Acc:MGI:4950461]	-2.1043	0.000689553
ENSMUSG00000079597	433016	Gm5483	protein_coding	predicted gene 5483 [Source:MGI Symbol;Acc:MGI:3645124]	-2.1038	0.0329195
ENSMUSG00000048483	238331	Zdhhc22	protein_coding	zinc finger, DHHC-type containing 22 [Source:MGI Symbol;Acc:MGI:2685108]	-2.09767	0.000679352
ENSMUSG00000064288	319160	Hist1h4k	protein_coding	histone cluster 1, H4k [Source:MGI Symbol;Acc:MGI:2448439]	-2.09539	1.15e-06
ENSMUSG00000074183	14857	Gsta1	protein_coding	glutathione S-transferase, alpha 1 (Ya) [Source:MGI Symbol;Acc:MGI:1095417]	-2.08644	0.00282652
ENSMUSG00000086801	NA	Gm15943	antisense	predicted gene 15943 [Source:MGI Symbol;Acc:MGI:3802102]	-2.07064	0.036485
ENSMUSG00000075031	319178	Hist1h2bb	protein_coding	histone cluster 1, H2bb [Source:MGI Symbol;Acc:MGI:2448377]	-2.05454	2.75e-05
ENSMUSG00000037953	333424	A4gnt	protein_coding	alpha-1,4-N-acetylglucosaminyltransferase [Source:MGI Symbol;Acc:MGI:2143261]	-2.0277	0.000272225
ENSMUSG00000037563	20055	Rps16	protein_coding	ribosomal protein S16 [Source:MGI Symbol;Acc:MGI:98118]	-2.01195	8.33e-09
ENSMUSG00000064899	NA	Snord118	snoRNA	small nucleolar RNA, C/D box 118 [Source:MGI Symbol;Acc:MGI:3819519]	-2.01158	0.000730045
ENSMUSG00000050063	19144	Klk6	protein_coding	kallikrein related-peptidase 6 [Source:MGI Symbol;Acc:MGI:1343166]	-2.0072	0.00405405
ENSMUSG00000008683	267019	Rps15a	protein_coding	ribosomal protein S15A [Source:MGI Symbol;Acc:MGI:2389091]	-2.00257	4.7e-09
ENSMUSG00000095217	319187	Hist1h2bn	protein_coding	histone cluster 1, H2bn [Source:MGI Symbol;Acc:MGI:2448407]	-2.00008	9.68e-07
ENSMUSG00000081838	NA	Gm13038	processed_pseudogene	predicted gene 13038 [Source:MGI Symbol;Acc:MGI:3650684]	2.0053	0.0015629
ENSMUSG00000074217	70134	2210011C24Rik	protein_coding	RIKEN cDNA 2210011C24 gene [Source:MGI Symbol;Acc:MGI:1917384]	2.03882	0.000230499
ENSMUSG00000075304	64406	Sp5	protein_coding	trans-acting transcription factor 5 [Source:MGI Symbol;Acc:MGI:1927715]	2.05191	0.00337911
ENSMUSG00000072589	NA	Gm10371	antisense	predicted gene 10371 [Source:MGI Symbol;Acc:MGI:3642716]	2.05314	0.0131966
ENSMUSG00000039683	330222	Sdk1	protein_coding	sidekick cell adhesion molecule 1 [Source:MGI Symbol;Acc:MGI:2444413]	2.17734	0.000434705
ENSMUSG00000096349	NA	Gm22513	snRNA	predicted gene, 22513 [Source:MGI Symbol;Acc:MGI:5452290]	2.19299	0.000102083
ENSMUSG00000116657	NA	Gm49774	antisense	predicted gene, 49774 [Source:MGI Symbol;Acc:MGI:6215288]	2.21076	0.000693919
ENSMUSG00000095817	100041261	Gm3238	protein_coding	predicted gene 3238 [Source:MGI Symbol;Acc:MGI:3781416]	2.22081	0.00570889
ENSMUSG00000117465	NA	AC102496.1	lincRNA	novel transcript	2.2712	0.0111254
ENSMUSG00000097983	NA	Gm26971	sense_intronic	predicted gene, 26971 [Source:MGI Symbol;Acc:MGI:5504086]	2.31208	0.00734233
ENSMUSG00000090955	NA	Gm17097	processed_pseudogene	predicted gene 17097 [Source:MGI Symbol;Acc:MGI:4937924]	2.31641	0.0404639
ENSMUSG00000104040	NA	Gm37563	TEC	predicted gene, 37563 [Source:MGI Symbol;Acc:MGI:5610791]	2.36881	0.0035105
ENSMUSG00000107559	NA	Gm44193	TEC	predicted gene, 44193 [Source:MGI Symbol;Acc:MGI:5690585]	2.37534	0.0131009
ENSMUSG00000002012	93843	Pnck	protein_coding	pregnancy upregulated non-ubiquitously expressed CaM kinase [Source:MGI Symbol;Acc:MGI:1347357]	2.4087	0.00840091
ENSMUSG00000096421	100502953	Gm10100	protein_coding	predicted gene 10100 [Source:MGI Symbol;Acc:MGI:3642388]	2.41268	0.0149511
ENSMUSG00000098678	223645	Mroh6	protein_coding	maestro heat-like repeat family member 6 [Source:MGI Symbol;Acc:MGI:5011755]	2.49177	0.000154963
ENSMUSG00000104696	NA	Gm42946	TEC	predicted gene 42946 [Source:MGI Symbol;Acc:MGI:5663083]	2.72305	0.0355277
ENSMUSG00000084897	50518	Gm14226	protein_coding	predicted gene 14226 [Source:MGI Symbol;Acc:MGI:3649244]	2.72984	0.037511
ENSMUSG00000022957	16443	Itsn1	protein_coding	intersectin 1 (SH3 domain protein 1A) [Source:MGI Symbol;Acc:MGI:1338069]	2.82982	2.12e-05
ENSMUSG00000094841	NA	Gm10610	lincRNA	predicted gene 10610 [Source:MGI Symbol;Acc:MGI:3642045]	2.92394	0.00252473
ENSMUSG00000081303	NA	Gm16011	processed_pseudogene	predicted gene 16011 [Source:MGI Symbol;Acc:MGI:3801796]	3.21722	0.00430725
ENSMUSG00000104232	NA	Gm37590	TEC	predicted gene, 37590 [Source:MGI Symbol;Acc:MGI:5610818]	3.26393	0.0133376
ENSMUSG00000018263	21388	Tbx5	protein_coding	T-box 5 [Source:MGI Symbol;Acc:MGI:102541]	3.2851	0.0348418
ENSMUSG00000069584	NA	Gm10272	protein_coding	predicted gene 10272 [Source:MGI Symbol;Acc:MGI:3642183]	3.3112	0.00395526
ENSMUSG00000100510	NA	Hand2os1	processed_transcript	Hand2, opposite strand 1 [Source:MGI Symbol;Acc:MGI:5578769]	3.57106	0.0310772
ENSMUSG00000055197	260298	Fev	protein_coding	FEV (ETS oncogene family) [Source:MGI Symbol;Acc:MGI:2449712]	4.15733	0.00549856
ENSMUSG00000026347	72160	Tmem163	protein_coding	transmembrane protein 163 [Source:MGI Symbol;Acc:MGI:1919410]	4.28124	2.05e-05
ENSMUSG00000115702	NA	Gm5206	transcribed_processed_pseudogene	predicted pseudogene 5206 [Source:MGI Symbol;Acc:MGI:3645516]	4.99194	5.8e-06
ENSMUSG00000091383	NA	Hist1h2al	processed_pseudogene	histone cluster 1, H2al [Source:MGI Symbol;Acc:MGI:3646032]	6.46651	1.03e-08
ENSMUSG00000059751	NA	Rps3a3	processed_pseudogene	ribosomal protein S3A3 [Source:MGI Symbol;Acc:MGI:3643406]	6.86999	2.04e-09
