# Supplementary material for: Selective sweep for an enhancer involucrin allele identifies skin barrier adaptation out of Africa
Source: Nat Commun. 2021 May 7;12:2557. doi: 10.1038/s41467-021-22821-w (PMC8105351; doi:10.1038/s41467-021-22821-w)
Supplement: Supplementary file 9 — Supplementary Data 6 [file 41467_2021_22821_MOESM9_ESM.xlsx]

## Sheet: Suppl Data 6
Supplementary Data 6. Ranked list of differentially expressed genes between Ivl-/- and WT mice whole skin from RNA-seq. List ranked by log2FC. FDR (Benjamini-Hochberg, adj.p val) <0.05 and logFC <|2| cutoffs used.
Feature_ID	entrezgene	external_gene_name	gene_biotype	description	logFC	adj. p val
ENSMUSG00000069306	100041230	Hist1h4m	protein_coding	histone cluster 1, H4m [Source:MGI Symbol;Acc:MGI:2448441]	-11.114	0.00164646
ENSMUSG00000049128	16447	Ivl	protein_coding	involucrin [Source:MGI Symbol;Acc:MGI:96626]	-7.67469	1.96e-10
ENSMUSG00000086324	NA	Gm15564	antisense	predicted gene 15564 [Source:MGI Symbol;Acc:MGI:3783013]	-5.17949	0.00415719
ENSMUSG00000057174	170939	Krtap19-9b	protein_coding	keratin associated protein 19-9B [Source:MGI Symbol;Acc:MGI:2181750]	-5.00457	0.000667122
ENSMUSG00000092909	NA	Gm25732	miRNA	predicted gene, 25732 [Source:MGI Symbol;Acc:MGI:5455509]	-4.92523	0.0272113
ENSMUSG00000028081	20091	Rps3a1	protein_coding	ribosomal protein S3A1 [Source:MGI Symbol;Acc:MGI:1202063]	-4.88231	5.7e-18
ENSMUSG00000068885	69520	Lce3f	protein_coding	late cornified envelope 3F [Source:MGI Symbol;Acc:MGI:1916770]	-4.64752	0.00390975
ENSMUSG00000032080	11808	Apoa4	protein_coding	apolipoprotein A-IV [Source:MGI Symbol;Acc:MGI:88051]	-4.48531	0.0152514
ENSMUSG00000022931	26560	Krtap15	protein_coding	keratin associated protein 15 [Source:MGI Symbol;Acc:MGI:1347350]	-4.32747	0.00395694
ENSMUSG00000074928	23927	Krtap14	protein_coding	keratin associated protein 14 [Source:MGI Symbol;Acc:MGI:1346079]	-4.28355	0.00842212
ENSMUSG00000049972	329918	Skint9	protein_coding	selection and upkeep of intraepithelial T cells 9 [Source:MGI Symbol;Acc:MGI:3045341]	-4.26008	0.000609559
ENSMUSG00000027908	71325	Tchhl1	protein_coding	trichohyalin-like 1 [Source:MGI Symbol;Acc:MGI:1918575]	-4.21205	1.19e-05
ENSMUSG00000070868	195564	Skint3	protein_coding	selection and upkeep of intraepithelial T cells 3 [Source:MGI Symbol;Acc:MGI:3045331]	-4.16556	0.000630269
ENSMUSG00000055960	320640	Skint4	protein_coding	selection and upkeep of intraepithelial T cells 4 [Source:MGI Symbol;Acc:MGI:2444425]	-4.07814	0.000467395
ENSMUSG00000032083	11806	Apoa1	protein_coding	apolipoprotein A-I [Source:MGI Symbol;Acc:MGI:88049]	-4.03025	0.0377022
ENSMUSG00000096534	71369	Krtap16-3	protein_coding	keratin associated protein 16-3 [Source:MGI Symbol;Acc:MGI:1918619]	-3.88621	0.00153393
ENSMUSG00000079013	238395	Serpina3j	protein_coding	serine (or cysteine) peptidase inhibitor, clade A (alpha-1 antiproteinase, antitrypsin), member 3J [Source:MGI Symbol;Acc:MGI:2182843]	-3.87228	0.00112861
ENSMUSG00000038567	13081	Cyp24a1	protein_coding	cytochrome P450, family 24, subfamily a, polypeptide 1 [Source:MGI Symbol;Acc:MGI:88593]	-3.8445	0.0017806
ENSMUSG00000060469	77918	Krtap19-3	protein_coding	keratin associated protein 19-3 [Source:MGI Symbol;Acc:MGI:1925168]	-3.74565	0.0107195
ENSMUSG00000082699	NA	Gm12736	processed_pseudogene	predicted gene 12736 [Source:MGI Symbol;Acc:MGI:3650723]	-3.7071	0.00026538
ENSMUSG00000062400	68484	Krtap6-5	protein_coding	keratin associated protein 6-5 [Source:MGI Symbol;Acc:MGI:1915734]	-3.6398	0.00159488
ENSMUSG00000017300	21925	Tnnc2	protein_coding	troponin C2, fast [Source:MGI Symbol;Acc:MGI:98780]	-3.6364	1.32e-05
ENSMUSG00000058368	170656	Krtap21-1	protein_coding	keratin associated protein 21-1 [Source:MGI Symbol;Acc:MGI:2157767]	-3.56351	0.00110427
ENSMUSG00000069372	629147	Ctxn3	protein_coding	cortexin 3 [Source:MGI Symbol;Acc:MGI:3642816]	-3.52755	0.04823
ENSMUSG00000035202	102436	Lars2	protein_coding	leucyl-tRNA synthetase, mitochondrial [Source:MGI Symbol;Acc:MGI:2142973]	-3.51774	0.00901382
ENSMUSG00000058172	16700	Krtap6-1	protein_coding	keratin associated protein 6-1 [Source:MGI Symbol;Acc:MGI:1330228]	-3.48628	0.00166419
ENSMUSG00000098973	NA	Mir6236	miRNA	microRNA 6236 [Source:MGI Symbol;Acc:MGI:5530929]	-3.40162	0.0200108
ENSMUSG00000095992	68740	Krtap22-2	protein_coding	keratin associated protein 22-2 [Source:MGI Symbol;Acc:MGI:1915990]	-3.3696	0.000700837
ENSMUSG00000087194	230622	Skint6	protein_coding	selection and upkeep of intraepithelial T cells 6 [Source:MGI Symbol;Acc:MGI:3649262]	-3.30369	0.000558627
ENSMUSG00000033948	74464	Zswim5	protein_coding	zinc finger SWIM-type containing 5 [Source:MGI Symbol;Acc:MGI:1921714]	-3.2672	0.0311364
ENSMUSG00000082678	NA	Gm12818	processed_pseudogene	predicted gene 12818 [Source:MGI Symbol;Acc:MGI:3649634]	-3.2244	0.00459194
ENSMUSG00000040852	213556	Plekhh2	protein_coding	pleckstrin homology domain containing, family H (with MyTH4 domain) member 2 [Source:MGI Symbol;Acc:MGI:2146813]	-3.19894	0.0073002
ENSMUSG00000028834	433766	Trim63	protein_coding	tripartite motif-containing 63 [Source:MGI Symbol;Acc:MGI:2447992]	-3.18866	0.0187187
ENSMUSG00000045566	229562	Sprr4	protein_coding	small proline-rich protein 4 [Source:MGI Symbol;Acc:MGI:2654508]	-3.14904	0.000658596
ENSMUSG00000068075	100040201	Gm10229	protein_coding	predicted gene 10229 [Source:MGI Symbol;Acc:MGI:3711943]	-3.12035	0.000986795
ENSMUSG00000091573	NA	Serpina3d-ps	unprocessed_pseudogene	serine (or cysteine) peptidase inhibitor, clade A, member 3D, pseudogene [Source:MGI Symbol;Acc:MGI:2182836]	-3.11878	0.0148989
ENSMUSG00000024411	11829	Aqp4	protein_coding	aquaporin 4 [Source:MGI Symbol;Acc:MGI:107387]	-3.10166	0.00451523
ENSMUSG00000065037	19817	Rn7sk	misc_RNA	RNA, 7SK, nuclear [Source:MGI Symbol;Acc:MGI:103186]	-3.08325	2.24e-11
ENSMUSG00000023078	55985	Cxcl13	protein_coding	chemokine (C-X-C motif) ligand 13 [Source:MGI Symbol;Acc:MGI:1888499]	-3.01257	0.000157692
ENSMUSG00000106174	NA	Gm43235	unprocessed_pseudogene	predicted gene 43235 [Source:MGI Symbol;Acc:MGI:5663372]	-2.98223	0.0394406
ENSMUSG00000093218	NA	Gm25252	miRNA	predicted gene, 25252 [Source:MGI Symbol;Acc:MGI:5455029]	-2.92284	0.000195778
ENSMUSG00000062433	16701	Krtap6-2	protein_coding	keratin associated protein 6-2 [Source:MGI Symbol;Acc:MGI:1330280]	-2.87152	0.0114426
ENSMUSG00000023267	14409	Gabrr2	protein_coding	gamma-aminobutyric acid (GABA) C receptor, subunit rho 2 [Source:MGI Symbol;Acc:MGI:95626]	-2.85728	0.0132711
ENSMUSG00000060678	319155	Hist1h4c	protein_coding	histone cluster 1, H4c [Source:MGI Symbol;Acc:MGI:2448421]	-2.85127	4.63e-10
ENSMUSG00000049809	75586	Krtap9-3	protein_coding	keratin associated protein 9-3 [Source:MGI Symbol;Acc:MGI:1922836]	-2.79602	0.0142539
ENSMUSG00000045515	18993	Pou3f3	protein_coding	POU domain, class 3, transcription factor 3 [Source:MGI Symbol;Acc:MGI:102564]	-2.7883	0.0167245
ENSMUSG00000060560	234677	Ces4a	protein_coding	carboxylesterase 4A [Source:MGI Symbol;Acc:MGI:2384581]	-2.76938	0.00119195
ENSMUSG00000086298	NA	Gm11716	antisense	predicted gene 11716 [Source:MGI Symbol;Acc:MGI:3649215]	-2.7635	0.000204745
ENSMUSG00000057977	230623	Skint11	protein_coding	selection and upkeep of intraepithelial T cells 11 [Source:MGI Symbol;Acc:MGI:2685415]	-2.73908	0.002182
ENSMUSG00000042985	100647	Upk3b	protein_coding	uroplakin 3B [Source:MGI Symbol;Acc:MGI:2140882]	-2.71624	0.00319036
ENSMUSG00000055298	26898	Ctsj	protein_coding	cathepsin J [Source:MGI Symbol;Acc:MGI:1349426]	-2.71588	0.00410617
ENSMUSG00000060981	69386	Hist1h4h	protein_coding	histone cluster 1, H4h [Source:MGI Symbol;Acc:MGI:2448427]	-2.68819	3.59e-10
ENSMUSG00000057322	67671	Rpl38	protein_coding	ribosomal protein L38 [Source:MGI Symbol;Acc:MGI:1914921]	-2.68365	3.72e-12
ENSMUSG00000059632	16703	Krtap8-1	protein_coding	keratin associated protein 8-1 [Source:MGI Symbol;Acc:MGI:1330293]	-2.66107	0.00330994
ENSMUSG00000090527	433597	Gm5538	protein_coding	predicted gene 5538 [Source:MGI Symbol;Acc:MGI:3779495]	-2.60781	0.0036736
ENSMUSG00000074433	69514	Lce3e	protein_coding	late cornified envelope 3E [Source:MGI Symbol;Acc:MGI:1916764]	-2.60615	0.0114426
ENSMUSG00000024846	73720	Cst6	protein_coding	cystatin E/M [Source:MGI Symbol;Acc:MGI:1920970]	-2.59456	7.32e-08
ENSMUSG00000042045	66402	Sln	protein_coding	sarcolipin [Source:MGI Symbol;Acc:MGI:1913652]	-2.57518	0.00170649
ENSMUSG00000052180	97848	Serpinb6c	protein_coding	serine (or cysteine) peptidase inhibitor, clade B, member 6c [Source:MGI Symbol;Acc:MGI:2145481]	-2.55649	0.000433183
ENSMUSG00000099842	NA	Gm4034	processed_pseudogene	predicted gene 4034 [Source:MGI Symbol;Acc:MGI:3782208]	-2.53105	1.09e-05
ENSMUSG00000081169	NA	Gm12551	unprocessed_pseudogene	predicted gene 12551 [Source:MGI Symbol;Acc:MGI:3651664]	-2.51865	0.00160891
ENSMUSG00000063767	381493	S100a7a	protein_coding	S100 calcium binding protein A7A [Source:MGI Symbol;Acc:MGI:2687194]	-2.51119	0.000282924
ENSMUSG00000005716	19293	Pvalb	protein_coding	parvalbumin [Source:MGI Symbol;Acc:MGI:97821]	-2.49787	0.0253555
ENSMUSG00000089948	NA	Far2os1	antisense	fatty acyl CoA reductase 2, opposite strand 1 [Source:MGI Symbol;Acc:MGI:4415003]	-2.49721	0.0308185
ENSMUSG00000064347	NA	mt-Ta	Mt_tRNA	mitochondrially encoded tRNA alanine [Source:MGI Symbol;Acc:MGI:102491]	-2.43467	7.53e-06
ENSMUSG00000093674	67945	Rpl41	protein_coding	ribosomal protein L41 [Source:MGI Symbol;Acc:MGI:1915195]	-2.43222	1.66e-10
ENSMUSG00000053719	16618	Klk1b26	protein_coding	kallikrein 1-related petidase b26 [Source:MGI Symbol;Acc:MGI:891981]	-2.43149	0.01815
ENSMUSG00000038670	233199	Mybpc2	protein_coding	myosin binding protein C, fast-type [Source:MGI Symbol;Acc:MGI:1336170]	-2.4145	0.0163703
ENSMUSG00000114279	319186	Hist1h2bm	protein_coding	histone cluster 1, H2bm [Source:MGI Symbol;Acc:MGI:2448404]	-2.4077	8.74e-09
ENSMUSG00000066364	271047	Serpina3b	protein_coding	serine (or cysteine) peptidase inhibitor, clade A, member 3B [Source:MGI Symbol;Acc:MGI:2182835]	-2.40283	0.000158591
ENSMUSG00000021403	20706	Serpinb9b	protein_coding	serine (or cysteine) peptidase inhibitor, clade B, member 9b [Source:MGI Symbol;Acc:MGI:894668]	-2.3896	0.00186219
ENSMUSG00000030237	28250	Slco1a4	protein_coding	solute carrier organic anion transporter family, member 1a4 [Source:MGI Symbol;Acc:MGI:1351896]	-2.38857	0.020834
ENSMUSG00000069718	100040248	Gm11563	protein_coding	predicted gene 11563 [Source:MGI Symbol;Acc:MGI:3650330]	-2.38387	0.0321564
ENSMUSG00000075031	319178	Hist1h2bb	protein_coding	histone cluster 1, H2bb [Source:MGI Symbol;Acc:MGI:2448377]	-2.38008	4.92e-07
ENSMUSG00000069792	100034251	Wfdc17	protein_coding	WAP four-disulfide core domain 17 [Source:MGI Symbol;Acc:MGI:3649773]	-2.35702	0.0083159
ENSMUSG00000037563	20055	Rps16	protein_coding	ribosomal protein S16 [Source:MGI Symbol;Acc:MGI:98118]	-2.34505	2.51e-11
ENSMUSG00000030785	12862	Cox6a2	protein_coding	cytochrome c oxidase subunit 6A2 [Source:MGI Symbol;Acc:MGI:104649]	-2.3415	0.00135547
ENSMUSG00000043219	15403	Hoxa6	protein_coding	homeobox A6 [Source:MGI Symbol;Acc:MGI:96178]	-2.34048	0.0126635
ENSMUSG00000042212	20758	Sprr2d	protein_coding	small proline-rich protein 2D [Source:MGI Symbol;Acc:MGI:1330347]	-2.32907	0.011636
ENSMUSG00000082766	NA	1700064H15Rik	protein_coding	RIKEN cDNA 1700064H15 gene [Source:MGI Symbol;Acc:MGI:1920674]	-2.32628	3.66e-05
ENSMUSG00000026390	17167	Marco	protein_coding	macrophage receptor with collagenous structure [Source:MGI Symbol;Acc:MGI:1309998]	-2.32416	0.0354361
ENSMUSG00000062727	319184	Hist1h2bk	protein_coding	histone cluster 1, H2bk [Source:MGI Symbol;Acc:MGI:2448399]	-2.32336	8.12e-08
ENSMUSG00000103084	NA	Gm38119	protein_coding	predicted gene, 38119 [Source:MGI Symbol;Acc:MGI:5611347]	-2.32192	0.00643863
ENSMUSG00000056054	20201	S100a8	protein_coding	S100 calcium binding protein A8 (calgranulin A) [Source:MGI Symbol;Acc:MGI:88244]	-2.32083	0.00294415
ENSMUSG00000068855	319176	Hist2h2ac	protein_coding	histone cluster 2, H2ac [Source:MGI Symbol;Acc:MGI:2448316]	-2.31949	1.44e-10
ENSMUSG00000112188	NA	Gm47708	lincRNA	predicted gene, 47708 [Source:MGI Symbol;Acc:MGI:6096827]	-2.31701	0.00318767
ENSMUSG00000031097	21953	Tnni2	protein_coding	troponin I, skeletal, fast 2 [Source:MGI Symbol;Acc:MGI:105070]	-2.31607	0.00447575
ENSMUSG00000021456	14120	Fbp2	protein_coding	fructose bisphosphatase 2 [Source:MGI Symbol;Acc:MGI:95491]	-2.31293	0.00112026
ENSMUSG00000067455	319159	Hist1h4j	protein_coding	histone cluster 1, H4j [Source:MGI Symbol;Acc:MGI:2448436]	-2.30955	1.06e-08
ENSMUSG00000080885	NA	Rpl10-ps6	processed_pseudogene	ribosomal protein L10, pseudogene 6 [Source:MGI Symbol;Acc:MGI:3782343]	-2.30712	9.6e-05
ENSMUSG00000047253	69664	Krtap1-5	protein_coding	keratin associated protein 1-5 [Source:MGI Symbol;Acc:MGI:1916914]	-2.30514	0.0157686
ENSMUSG00000092746	NA	Rn7s6	misc_RNA	7S RNA 6 [Source:MGI Symbol;Acc:MGI:97956]	-2.29666	7.71e-07
ENSMUSG00000062077	58522	Trim54	protein_coding	tripartite motif-containing 54 [Source:MGI Symbol;Acc:MGI:1889623]	-2.29331	0.000595409
ENSMUSG00000056999	15925	Ide	protein_coding	insulin degrading enzyme [Source:MGI Symbol;Acc:MGI:96412]	-2.28498	2.29e-06
ENSMUSG00000056706	71363	Krtap7-1	protein_coding	keratin associated protein 7-1 [Source:MGI Symbol;Acc:MGI:1918613]	-2.28395	0.0114234
ENSMUSG00000031779	20299	Ccl22	protein_coding	chemokine (C-C motif) ligand 22 [Source:MGI Symbol;Acc:MGI:1306779]	-2.28317	0.00371239
ENSMUSG00000096010	320332	Hist4h4	protein_coding	histone cluster 4, H4 [Source:MGI Symbol;Acc:MGI:2448443]	-2.27764	3.59e-10
ENSMUSG00000052819	212989	Best2	protein_coding	bestrophin 2 [Source:MGI Symbol;Acc:MGI:2387588]	-2.25215	0.0273017
ENSMUSG00000038236	15404	Hoxa7	protein_coding	homeobox A7 [Source:MGI Symbol;Acc:MGI:96179]	-2.2425	0.012176
ENSMUSG00000015665	245533	Awat1	protein_coding	acyl-CoA wax alcohol acyltransferase 1 [Source:MGI Symbol;Acc:MGI:3588200]	-2.24077	0.000600215
ENSMUSG00000030672	17907	Mylpf	protein_coding	myosin light chain, phosphorylatable, fast skeletal muscle [Source:MGI Symbol;Acc:MGI:97273]	-2.23225	0.00398244
ENSMUSG00000037953	333424	A4gnt	protein_coding	alpha-1,4-N-acetylglucosaminyltransferase [Source:MGI Symbol;Acc:MGI:2143261]	-2.22589	6.2e-06
ENSMUSG00000031382	68854	Asb11	protein_coding	ankyrin repeat and SOCS box-containing 11 [Source:MGI Symbol;Acc:MGI:1916104]	-2.21959	0.00882162
ENSMUSG00000100190	NA	Krtap28-10	protein_coding	keratin associated protein 28-10 [Source:MGI Symbol;Acc:MGI:3779575]	-2.21696	0.0486598
ENSMUSG00000100511	74305	1700111N16Rik	antisense	RIKEN cDNA 1700111N16 gene [Source:MGI Symbol;Acc:MGI:1921555]	-2.20649	0.00136373
ENSMUSG00000077391	NA	Gm24336	snoRNA	predicted gene, 24336 [Source:MGI Symbol;Acc:MGI:5454113]	-2.20121	2.27e-08
ENSMUSG00000092837	NA	Rpph1	ribozyme	ribonuclease P RNA component H1 [Source:MGI Symbol;Acc:MGI:1934664]	-2.19566	6.51e-07
ENSMUSG00000068877	20342	Selenbp2	protein_coding	selenium binding protein 2 [Source:MGI Symbol;Acc:MGI:104859]	-2.19244	0.00106876
ENSMUSG00000087968	NA	Gm25395	scaRNA	predicted gene, 25395 [Source:MGI Symbol;Acc:MGI:5455172]	-2.18996	1.3e-07
ENSMUSG00000107451	NA	Gm44421	lincRNA	predicted gene, 44421 [Source:MGI Symbol;Acc:MGI:5690813]	-2.16974	0.00734906
ENSMUSG00000061482	319156	Hist1h4d	protein_coding	histone cluster 1, H4d [Source:MGI Symbol;Acc:MGI:2448423]	-2.16173	6.72e-09
ENSMUSG00000078131	435273	Krtap1-3	protein_coding	keratin associated protein 1-3 [Source:MGI Symbol;Acc:MGI:3650443]	-2.15899	0.0383477
ENSMUSG00000020475	56012	Pgam2	protein_coding	phosphoglycerate mutase 2 [Source:MGI Symbol;Acc:MGI:1933118]	-2.15776	0.00183229
ENSMUSG00000068074	100040214	Gm10228	protein_coding	predicted gene 10228 [Source:MGI Symbol;Acc:MGI:3704467]	-2.15676	0.023199
ENSMUSG00000001773	53320	Folh1	protein_coding	folate hydrolase 1 [Source:MGI Symbol;Acc:MGI:1858193]	-2.14778	0.00424968
ENSMUSG00000023153	69671	Tmem52	protein_coding	transmembrane protein 52 [Source:MGI Symbol;Acc:MGI:1916921]	-2.1367	0.0144206
ENSMUSG00000069722	66380	Krtap3-3	protein_coding	keratin associated protein 3-3 [Source:MGI Symbol;Acc:MGI:1913630]	-2.12121	0.0137143
ENSMUSG00000030399	12715	Ckm	protein_coding	creatine kinase, muscle [Source:MGI Symbol;Acc:MGI:88413]	-2.11077	0.0109698
ENSMUSG00000064288	319160	Hist1h4k	protein_coding	histone cluster 1, H4k [Source:MGI Symbol;Acc:MGI:2448439]	-2.10685	8.73e-08
ENSMUSG00000109973	NA	Gm45397	lincRNA	predicted gene 45397 [Source:MGI Symbol;Acc:MGI:5791233]	-2.10358	0.000289437
ENSMUSG00000111912	NA	Gm48521	lincRNA	predicted gene, 48521 [Source:MGI Symbol;Acc:MGI:6098057]	-2.09826	0.000905507
ENSMUSG00000026985	69677	Il1f8	protein_coding	interleukin 1 family, member 8 [Source:MGI Symbol;Acc:MGI:1916927]	-2.09686	1.42e-05
ENSMUSG00000069267	319150	Hist1h3b	protein_coding	histone cluster 1, H3b [Source:MGI Symbol;Acc:MGI:2448319]	-2.09067	1.17e-07
ENSMUSG00000050063	19144	Klk6	protein_coding	kallikrein related-peptidase 6 [Source:MGI Symbol;Acc:MGI:1343166]	-2.09053	0.000293067
ENSMUSG00000051748	66107	Wfdc21	protein_coding	WAP four-disulfide core domain 21 [Source:MGI Symbol;Acc:MGI:1913357]	-2.08611	7.89e-06
ENSMUSG00000056328	17879	Myh1	protein_coding	myosin, heavy polypeptide 1, skeletal muscle, adult [Source:MGI Symbol;Acc:MGI:1339711]	-2.08584	0.00842991
ENSMUSG00000007877	21393	Tcap	protein_coding	titin-cap [Source:MGI Symbol;Acc:MGI:1330233]	-2.08335	0.00836104
ENSMUSG00000079017	76933	Ifi27l2a	protein_coding	interferon, alpha-inducible protein 27 like 2A [Source:MGI Symbol;Acc:MGI:1924183]	-2.07927	4.78e-05
ENSMUSG00000044748	13214	Defb1	protein_coding	defensin beta 1 [Source:MGI Symbol;Acc:MGI:1096878]	-2.0765	0.000119782
ENSMUSG00000042254	214425	Cilp	protein_coding	cartilage intermediate layer protein, nucleotide pyrophosphohydrolase [Source:MGI Symbol;Acc:MGI:2444507]	-2.06996	0.000546303
ENSMUSG00000089281	NA	Scarna6	scaRNA	small Cajal body-specific RNA 6 [Source:MGI Symbol;Acc:MGI:3819487]	-2.05778	9.56e-08
ENSMUSG00000019933	69563	Mrln	protein_coding	myoregulin [Source:MGI Symbol;Acc:MGI:1916813]	-2.05547	0.000939738
ENSMUSG00000030996	11870	Art1	protein_coding	ADP-ribosyltransferase 1 [Source:MGI Symbol;Acc:MGI:107511]	-2.05056	0.00645593
ENSMUSG00000062694	12391	Cav3	protein_coding	caveolin 3 [Source:MGI Symbol;Acc:MGI:107570]	-2.0466	0.00114301
ENSMUSG00000067288	54127	Rps28	protein_coding	ribosomal protein S28 [Source:MGI Symbol;Acc:MGI:1859516]	-2.04296	9.26e-11
ENSMUSG00000096965	78512	3300005D01Rik	lincRNA	RIKEN cDNA 3300005D01 gene [Source:MGI Symbol;Acc:MGI:1925762]	-2.04286	0.000172045
ENSMUSG00000069274	319157	Hist1h4f	protein_coding	histone cluster 1, H4f [Source:MGI Symbol;Acc:MGI:2448425]	-2.03661	1.83e-07
ENSMUSG00000006587	30927	Snai3	protein_coding	snail family zinc finger 3 [Source:MGI Symbol;Acc:MGI:1353563]	-2.03421	0.0253424
ENSMUSG00000069309	319170	Hist1h2an	protein_coding	histone cluster 1, H2an [Source:MGI Symbol;Acc:MGI:2448300]	-2.02966	2.68e-07
ENSMUSG00000087881	NA	Gm22442	scaRNA	predicted gene, 22442 [Source:MGI Symbol;Acc:MGI:5452219]	-2.02741	8.26e-10
ENSMUSG00000047246	319179	Hist1h2be	protein_coding	histone cluster 1, H2be [Source:MGI Symbol;Acc:MGI:2448380]	-2.02729	1.16e-08
ENSMUSG00000041841	100502825	Rpl37	protein_coding	ribosomal protein L37 [Source:MGI Symbol;Acc:MGI:1914531]	-2.02328	3.79e-11
ENSMUSG00000041841	67281	Rpl37	protein_coding	ribosomal protein L37 [Source:MGI Symbol;Acc:MGI:1914531]	-2.02328	3.79e-11
ENSMUSG00000022215	68680	Fitm1	protein_coding	fat storage-inducing transmembrane protein 1 [Source:MGI Symbol;Acc:MGI:1915930]	-2.01699	0.00313642
ENSMUSG00000006457	11474	Actn3	protein_coding	actinin alpha 3 [Source:MGI Symbol;Acc:MGI:99678]	-2.01342	0.0171624
ENSMUSG00000043681	69134	Fam25c	protein_coding	family with sequence similarity 25, member C [Source:MGI Symbol;Acc:MGI:1916384]	-2.00721	6.75e-09
ENSMUSG00000069266	326620	Hist1h4b	protein_coding	histone cluster 1, H4b [Source:MGI Symbol;Acc:MGI:2448420]	-2.00298	6.72e-09
ENSMUSG00000043753	242523	Dmrta1	protein_coding	doublesex and mab-3 related transcription factor like family A1 [Source:MGI Symbol;Acc:MGI:2653627]	-2.00125	0.000153715
ENSMUSG00000048483	238331	Zdhhc22	protein_coding	zinc finger, DHHC-type containing 22 [Source:MGI Symbol;Acc:MGI:2685108]	-2.00045	9.49e-05
ENSMUSG00000081142	NA	Gm15497	processed_pseudogene	predicted gene 15497 [Source:MGI Symbol;Acc:MGI:3782944]	2.00113	0.000788163
ENSMUSG00000079654	101359	Prrt4	protein_coding	proline-rich transmembrane protein 4 [Source:MGI Symbol;Acc:MGI:2141677]	2.00305	0.00269412
ENSMUSG00000090255	66737	4921534H16Rik	antisense	RIKEN cDNA 4921534H16 gene [Source:MGI Symbol;Acc:MGI:1913987]	2.00535	0.00191612
ENSMUSG00000097983	NA	Gm26971	sense_intronic	predicted gene, 26971 [Source:MGI Symbol;Acc:MGI:5504086]	2.00828	0.00830269
ENSMUSG00000102160	NA	Gm36944	TEC	predicted gene, 36944 [Source:MGI Symbol;Acc:MGI:5610172]	2.01304	0.00390446
ENSMUSG00000069583	16694	Krtap12-1	protein_coding	keratin associated protein 12-1 [Source:MGI Symbol;Acc:MGI:1328315]	2.02004	0.00589743
ENSMUSG00000083382	NA	Gm6433	processed_pseudogene	predicted gene 6433 [Source:MGI Symbol;Acc:MGI:3645394]	2.02466	0.00969882
ENSMUSG00000097520	NA	4930488L21Rik	antisense	RIKEN cDNA 4930488L21 gene [Source:MGI Symbol;Acc:MGI:1923059]	2.02527	0.000110555
ENSMUSG00000105265	320478	Sox2ot	processed_transcript	SOX2 overlapping transcript (non-protein coding) [Source:MGI Symbol;Acc:MGI:2444112]	2.03634	0.00279393
ENSMUSG00000097442	NA	Gm26632	antisense	predicted gene, 26632 [Source:MGI Symbol;Acc:MGI:5477126]	2.05817	0.000575933
ENSMUSG00000086485	NA	Gm15458	lincRNA	predicted gene 15458 [Source:MGI Symbol;Acc:MGI:3705291]	2.06866	0.00702199
ENSMUSG00000085785	66760	Sox5os3	antisense	SRY (sex determining region Y)-box 5, opposite strand 3 [Source:MGI Symbol;Acc:MGI:1914010]	2.07205	0.00314339
ENSMUSG00000057715	320492	A830018L16Rik	protein_coding	RIKEN cDNA A830018L16 gene [Source:MGI Symbol;Acc:MGI:2444149]	2.07247	0.0463394
ENSMUSG00000104801	NA	Gm43834	TEC	predicted gene 43834 [Source:MGI Symbol;Acc:MGI:5663971]	2.08942	0.0162712
ENSMUSG00000097245	NA	Gm5421	processed_pseudogene	predicted gene 5421 [Source:MGI Symbol;Acc:MGI:3645718]	2.09784	0.0187688
ENSMUSG00000107794	NA	Gm44095	TEC	predicted gene, 44095 [Source:MGI Symbol;Acc:MGI:5690487]	2.098	0.0383494
ENSMUSG00000022622	11434	Acr	protein_coding	acrosin prepropeptide [Source:MGI Symbol;Acc:MGI:87884]	2.10963	0.00573083
ENSMUSG00000020963	22095	Tshr	protein_coding	thyroid stimulating hormone receptor [Source:MGI Symbol;Acc:MGI:98849]	2.11843	0.0142339
ENSMUSG00000118330	NA	AC132148.1	antisense	novel transcript, antisense to Dagla	2.13017	0.00359827
ENSMUSG00000109648	NA	Svet1	TEC	subventricular expressed transcript 1 [Source:MGI Symbol;Acc:MGI:2385655]	2.15412	0.0347457
ENSMUSG00000045875	11549	Adra1a	protein_coding	adrenergic receptor, alpha 1a [Source:MGI Symbol;Acc:MGI:104773]	2.15867	0.0362558
ENSMUSG00000086785	NA	Gm6081	processed_pseudogene	predicted gene 6081 [Source:MGI Symbol;Acc:MGI:3645683]	2.18978	0.00111701
ENSMUSG00000102250	NA	Gm38260	TEC	predicted gene, 38260 [Source:MGI Symbol;Acc:MGI:5611488]	2.20764	0.00603344
ENSMUSG00000112990	NA	Gm47372	TEC	predicted gene, 47372 [Source:MGI Symbol;Acc:MGI:6096284]	2.21299	0.000402322
ENSMUSG00000064225	75552	Paqr9	protein_coding	progestin and adipoQ receptor family member IX [Source:MGI Symbol;Acc:MGI:1922802]	2.23863	0.0378314
ENSMUSG00000035226	241770	Rims4	protein_coding	regulating synaptic membrane exocytosis 4 [Source:MGI Symbol;Acc:MGI:2674366]	2.24937	0.026159
ENSMUSG00000117465	NA	AC102496.1	lincRNA	novel transcript	2.25161	0.00469068
ENSMUSG00000081838	NA	Gm13038	processed_pseudogene	predicted gene 13038 [Source:MGI Symbol;Acc:MGI:3650684]	2.26087	0.000148724
ENSMUSG00000089783	NA	Gm454	lincRNA	predicted gene 454 [Source:MGI Symbol;Acc:MGI:2685300]	2.28012	0.0273078
ENSMUSG00000070390	637515	Nlrp1b	protein_coding	NLR family, pyrin domain containing 1B [Source:MGI Symbol;Acc:MGI:3582959]	2.30229	8.36e-05
ENSMUSG00000108141	NA	Gm44079	antisense	predicted gene, 44079 [Source:MGI Symbol;Acc:MGI:5690471]	2.32585	0.00305295
ENSMUSG00000105726	NA	Gm42443	TEC	predicted gene 42443 [Source:MGI Symbol;Acc:MGI:5662580]	2.34345	0.00081898
ENSMUSG00000039200	75329	Atf7ip2	protein_coding	activating transcription factor 7 interacting protein 2 [Source:MGI Symbol;Acc:MGI:1922579]	2.35869	0.000256857
ENSMUSG00000044349	319317	Snhg11	protein_coding	small nucleolar RNA host gene 11 [Source:MGI Symbol;Acc:MGI:2441845]	2.37772	0.00108775
ENSMUSG00000117666	225852	AC131692.1	protein_coding	Mus musculus predicted 550 (Gm550), mRNA. [Source:RefSeq mRNA;Acc:NM_001362427]	2.37872	0.00242976
ENSMUSG00000029167	19017	Ppargc1a	protein_coding	peroxisome proliferative activated receptor, gamma, coactivator 1 alpha [Source:MGI Symbol;Acc:MGI:1342774]	2.38002	0.014997
ENSMUSG00000111207	NA	Gm8125	processed_pseudogene	predicted gene 8125 [Source:MGI Symbol;Acc:MGI:3648562]	2.38097	0.0149164
ENSMUSG00000053054	69117	Adh6a	protein_coding	alcohol dehydrogenase 6A (class V) [Source:MGI Symbol;Acc:MGI:1916367]	2.38639	0.0447617
ENSMUSG00000094841	NA	Gm10610	lincRNA	predicted gene 10610 [Source:MGI Symbol;Acc:MGI:3642045]	2.38722	0.00527598
ENSMUSG00000108442	NA	Rpl15-ps5	processed_pseudogene	ribosomal protein L15, pseudogene 5 [Source:MGI Symbol;Acc:MGI:5010232]	2.38771	0.000102184
ENSMUSG00000050423	76487	Ppp1r3g	protein_coding	protein phosphatase 1, regulatory subunit 3G [Source:MGI Symbol;Acc:MGI:1923737]	2.39895	0.02335
ENSMUSG00000044667	229791	Plppr4	protein_coding	phospholipid phosphatase related 4 [Source:MGI Symbol;Acc:MGI:106530]	2.41832	0.0137021
ENSMUSG00000098383	NA	Gm27197	antisense	predicted gene 27197 [Source:MGI Symbol;Acc:MGI:5521040]	2.44126	0.00182278
ENSMUSG00000055373	14348	Fut9	protein_coding	fucosyltransferase 9 [Source:MGI Symbol;Acc:MGI:1330859]	2.45565	0.0161982
ENSMUSG00000062093	NA	Gm10110	transcribed_processed_pseudogene	predicted gene 10110 [Source:MGI Symbol;Acc:MGI:3641718]	2.52428	0.00187616
ENSMUSG00000105442	NA	Gm42614	TEC	predicted gene 42614 [Source:MGI Symbol;Acc:MGI:5662751]	2.58234	0.0384396
ENSMUSG00000069830	195046	Nlrp1a	protein_coding	NLR family, pyrin domain containing 1A [Source:MGI Symbol;Acc:MGI:2684861]	2.65121	0.00151537
ENSMUSG00000105622	NA	Gm42615	TEC	predicted gene 42615 [Source:MGI Symbol;Acc:MGI:5662752]	2.6683	0.0414285
ENSMUSG00000090955	NA	Gm17097	processed_pseudogene	predicted gene 17097 [Source:MGI Symbol;Acc:MGI:4937924]	2.71307	0.00729056
ENSMUSG00000037071	20249	Scd1	protein_coding	stearoyl-Coenzyme A desaturase 1 [Source:MGI Symbol;Acc:MGI:98239]	2.73303	0.000328171
ENSMUSG00000028341	18124	Nr4a3	protein_coding	nuclear receptor subfamily 4, group A, member 3 [Source:MGI Symbol;Acc:MGI:1352457]	3.00992	0.0108816
ENSMUSG00000033882	633285	Rbm46	protein_coding	RNA binding motif protein 46 [Source:MGI Symbol;Acc:MGI:3645057]	3.02678	0.000613415
ENSMUSG00000069584	NA	Gm10272	protein_coding	predicted gene 10272 [Source:MGI Symbol;Acc:MGI:3642183]	3.09117	0.00311695
ENSMUSG00000104696	NA	Gm42946	TEC	predicted gene 42946 [Source:MGI Symbol;Acc:MGI:5663083]	3.12541	0.00721071
ENSMUSG00000027513	18534	Pck1	protein_coding	phosphoenolpyruvate carboxykinase 1, cytosolic [Source:MGI Symbol;Acc:MGI:97501]	3.15991	0.0236408
ENSMUSG00000115702	NA	Gm5206	transcribed_processed_pseudogene	predicted pseudogene 5206 [Source:MGI Symbol;Acc:MGI:3645516]	3.39687	0.000137071
ENSMUSG00000032401	235435	Lctl	protein_coding	lactase-like [Source:MGI Symbol;Acc:MGI:2183549]	3.47254	0.0301609
ENSMUSG00000097532	NA	Gm4349	lincRNA	predicted gene 4349 [Source:MGI Symbol;Acc:MGI:3782533]	3.50626	0.000224964
ENSMUSG00000041698	28248	Slco1a1	protein_coding	solute carrier organic anion transporter family, member 1a1 [Source:MGI Symbol;Acc:MGI:1351891]	3.50882	0.0465099
ENSMUSG00000108405	NA	Ywhaq-ps1	processed_pseudogene	tyrosine 3-monooxygenase/tryptophan 5-monooxygenase activation protein theta, pseudogene 1 [Source:MGI Symbol;Acc:MGI:5010024]	3.53161	0.00109885
ENSMUSG00000087382	NA	Ctcflos	antisense	CCCTC-binding factor (zinc finger protein)-like, opposite strand [Source:MGI Symbol;Acc:MGI:1921411]	3.575	0.00102564
ENSMUSG00000081303	NA	Gm16011	processed_pseudogene	predicted gene 16011 [Source:MGI Symbol;Acc:MGI:3801796]	3.72577	0.000465712
ENSMUSG00000081824	NA	BC002163	processed_pseudogene	cDNA sequence BC002163 [Source:MGI Symbol;Acc:MGI:3612445]	3.80062	0.0121501
ENSMUSG00000033196	17882	Myh2	protein_coding	myosin, heavy polypeptide 2, skeletal muscle, adult [Source:MGI Symbol;Acc:MGI:1339710]	3.95764	1.25e-06
ENSMUSG00000104232	NA	Gm37590	TEC	predicted gene, 37590 [Source:MGI Symbol;Acc:MGI:5610818]	4.26976	0.00070792
ENSMUSG00000055197	260298	Fev	protein_coding	FEV (ETS oncogene family) [Source:MGI Symbol;Acc:MGI:2449712]	4.3598	0.00173289
ENSMUSG00000067017	NA	Gm3608	pseudogene	predicted gene 3608 [Source:MGI Symbol;Acc:MGI:3804932]	4.36881	1.37e-05
ENSMUSG00000117695	NA	AC161579.1	lincRNA	novel transcript	4.74088	0.00549716
ENSMUSG00000043618	NA	Eif5al3-ps	processed_pseudogene	eukaryotic translation initiation factor 5A-like 3, pseudogene [Source:MGI Symbol;Acc:MGI:3643585]	4.92353	7.71e-05
ENSMUSG00000083240	NA	Gm13453	processed_pseudogene	predicted gene 13453 [Source:MGI Symbol;Acc:MGI:3651618]	6.6652	7.43e-06
ENSMUSG00000091383	NA	Hist1h2al	processed_pseudogene	histone cluster 1, H2al [Source:MGI Symbol;Acc:MGI:3646032]	7.00779	6.61e-10
ENSMUSG00000099216	NA	Obox8	protein_coding	oocyte specific homeobox 8 [Source:MGI Symbol;Acc:MGI:3645855]	7.1443	1.66e-10
ENSMUSG00000040264	14468	Gbp2b	protein_coding	guanylate binding protein 2b [Source:MGI Symbol;Acc:MGI:95666]	7.36566	5.01e-05
ENSMUSG00000059751	NA	Rps3a3	processed_pseudogene	ribosomal protein S3A3 [Source:MGI Symbol;Acc:MGI:3643406]	7.96785	5.09e-11
