# Supplementary material for: Selective sweep for an enhancer involucrin allele identifies skin barrier adaptation out of Africa
Source: Nat Commun. 2021 May 7;12:2557. doi: 10.1038/s41467-021-22821-w (PMC8105351; doi:10.1038/s41467-021-22821-w)
Supplement: Supplementary file 11 — Source Data [file 41467_2021_22821_MOESM11_ESM.xlsx]

## Sheet: SourceData
	Figure 3d		Ivl	Ivl	Lce6a	Lce6a
		Mouse	log2FC	Average log2FC	log2FC	Average log2FC
		923del/del ix F9 A5	-2.37606	-3.03608	-1.05602	-0.989586
		923del/del ix F8 A5	-3.82596		-0.887561
		923del/del B4	-2.90623		-1.02518
		923large/large G1	-1.29821	-2.97628	-6.57067	-6.57586
		923large/large G6	-4.7997		-5.33727
		923large/large L8	-2.83094		-7.81964
		Ivl-/- A5	-7.72316	-7.79213	-0.63279	-0.957544
		Ivl-/- A6	-7.56822		-0.928692
		Ivl-/- A7	-8.08501		-1.31115
		Ivl expression, p value = 0.030, 923del/del vs. WT
		Ivl expression, p value = 0.034, 923large/large vs. WT
		Ivl expression, p value - 0.001, Ivl-/- vs. WT
		Lce6a expression, p value - 0.001, 923large/large vs. WT
	Figure 4b
		Allele	Proliferating	Differentiated
		Promoterless_001	1	1
		Promoterless_002	1	1
		Promoterless_003	1	1
		CEU_Promoter+Intron_001	3.82901	4.83245
		CEU_Promoter+Intron_002	5.48316	5.11028
		CEU_Promoter+Intron_003	2.30374	4.36746
		JPT/CHB_Promoter+Intron_001	1.78353	3.36198
		JPT/CHB_Promoter+Intron_002	1.19488	3.4596
		JPT/CHB_Promoter+Intron_003	1.83977	3.98342
		YRI_Promoter+Intron_001	2.16802	3.07597
		YRI_Promoter+Intron_002	2.90557	3.13067
		YRI_Promoter+Intron_003	1.58485	3.68394
		Proliferating, P value (CEU vs. JPT/CHB) = 0.003
		Proliferating, P value (CEU vs. YRI) = 0.025
		Differentiated, P value (CEU vs. JPT/CHB) = 0.008
		Differentiated, P value (CEU vs.YRI) = 0.001
		Allele	Proliferating	Differentiated
		Promoterless_001	1	1
		Promoterless_002	1	1
		Promoterless_003	1	1
		Promoterless_004	1	1
		CEU_923+Promoter+Intron_001	22.0573	57.5351
		CEU_923+Promoter+Intron_002	16.4763	24.7281
		CEU_923+Promoter+Intron_003	13.4928	40.3778
		CEU_923+Promoter+Intron_004	14.0281	32.2153
		JPT/CHB_923+Promoter+Intron_001	13.6523	31.3802
		JPT/CHB_923+Promoter+Intron_002	7.94428	10.0213
		JPT/CHB_923+Promoter+Intron_003	9.97991	24.4937
		JPT/CHB_923+Promoter+Intron_004	6.69382	14.1262
		YRI_923+Promoter+Intron_001	19.0982	67.0269
		YRI_923+Promoter+Intron_002	15.815	32.2754
		YRI_923+Promoter+Intron_003	13.493	34.8773
		YRI_923+Promoter+Intron_004	10.729	19.5621
		Proliferating, P value (CEU vs. JPT/CHB) = 0.003
		Proliferating, P value (CEU vs. YRI) = 0.024
		Differentiated, P value (CEU vs. JPT/CHB) = 0.047
